# Supplementary material for: Characterization of the Phase-Variable Autotransporter Lav Reveals a Role in Host Cell Adherence and Biofilm Formation in Nontypeable Haemophilus influenzae
Source: Infect Immun. 2022 Mar 8;90(4):e00565-21. doi: 10.1128/iai.00565-21 (PMC9022572; doi:10.1128/iai.00565-21)
Supplement: SUPPLEMENTAL FILE 2 — Supplemental material. Download iai.00565-21-s0002.xlsx, XLSX file, 0.04 MB [file iai.00565-21-s0002.xlsx]

## Sheet: Sheet1
No	Name	Strain	Accession no	% Coverage	E Value	% ID	Whole Seq	After Repeat Tract	After Repeat Tract Translation	Strain Name for Tree	16s Sequence	Passenger Domain	Web	Notes	AutB Form (B1, B2, B3)	Name in Phylogenetic Tree	Gene State (ON/OFF)	SSR No.	Name Short (for sorting)	ATTGAAGAGTTTGATCATGGCTCAGATTGAACGCTGGCGGCAGGCTTAACACATGCAAGTCGAACGGTAGCAGGAGGAAGCTTGCTTTCTTGCTGACGAGTGGCGGACGGGTGAGTAATGCTTGGGAATCTGGCTTATGGAGGGGGATAACGACGGGAAACTGTCGCTAATACCGCGTAGTGTCGAGAGACGAAAGGGTGGGACTTTTAGCCACCTGCCATAGGATGAGCCCAAGTGGGATTAGGTAGTTGGTGGGGTAAAGGCTCACCAAGCCTGCGATCTCTAGCTGGTCTGAGAGGATGACCAGCCACACTGGAACTGAGACACGGTCCAGACTCCTACGGGAGGCAGCAGTGGGGAATATTGCGCAATGGGGGGAACCCTGACGCAGCCATGCCG…
1	86028NP (Blast Search Sequence)	NTHi86028NP	CP000057.2	1	0	1	ATGAAACTCGAAGCAAGCAAGCAAGCAAGCAAGCAAGCAAGCAAGCAAGCAAGCAAGCAAGCAAGCAAGCAAGCAAGCAAGCAAGCAAGCAAGCAAGCAAGCAAGCAAGCAAGCAAGCAAGCAAGCAAGCAGAAGTTTAAAAAATCATTTATTATAAGTCTATTTTTTTCTATTCTTTATACCTCTCCGCTTTTGGCTGTTGTTGATTATACTTATGACAATTCTAAATTAACAAATGAGCAAATTGAACGATTAAAAAAACTCCGCGATAGAAATAGTGAATATTGGAAAAAGGAAACTTATCTCCTGAAAAGTCCCCCCTCAAACTTTCCAGACATTCCAGTATTATTCCCTAAAGATTCTTCCGTTCCATTCGAAAACATCGATAACTCAAAAGCG…	AGAAGTTTAAAAAATCATTTATTATAAGTCTATTTTTTTCTATTCTTTATACCTCTCCGCTTTTGGCTGTTGTTGATTATACTTATGACAATTCTAAATTAACAAATGAGCAAATTGAACGATTAAAAAAACTCCGCGATAGAAATAGTGAATATTGGAAAAAGGAAACTTATCTCCTGAAAAGTCCCCCCTCAAACTTTCCAGACATTCCAGTATTATTCCCTAAAGATTCTTCCGTTCCATTCGAAAACATCGATAACTCAAAAGCGATTTCTTTTTATGATCAAAAATATACTGAAGATTACCTTGTTGGTTTTGCCCAAGGTTTCGGGGTTGCAAAAAGAAATGGGGATACAGAAGAGCCGGTACGAAAATATTTTAAGGAATGTCTAAATACTG…	KFKKSFIISLFFSILYTSPLLAVVDYTYDNSKLTNEQIERLKKLRDRNSEYWKKETYLLKSPPSNFPDIPVLFPKDSSVPFENIDNSKAISFYDQKYTEDYLVGFAQGFGVAKRNGDTEEPVRKYFKECLNTGNYNNDNCKANPLASSVSIKSDIFTPRPTIKNSHINSEILAVGNYTELMLAAQPSASSWAEHLYSDPGLSLTVQDNSHVIGQTIDLGFLQLTNSLWEPRWNSNIDYLVTENAEIRFNTKNESLLVEGYYAGGARFRFAYDLKDKAPETPVLTFEQNITGTSDIIFENPIDDLKSLDGHQIVKVNGTADKNAFRLSGKYRKGIYTLSLQQRLEGFFTKLQERDDIAIYAQQAQAANTLFALRLNDKNSDIFDRTLPRKGLWLRVIDGH…	NTHi_86028NP	ATTGAAGAGTTTGATCATGGCTCAGATTGAACGCTGGCGGCAGGCTTAACACATGCAAGTCGAACGGTAGCAGGAGGAAGCTTGCTTTCTTGCTGACGAGTGGCGGACGGGTGAGTAATGCTTGGGAATCTGGCTTATGGAGGGGGATAACGACGGGAAACTGTCGCTAATACCGCGTATTATCGGAAGATGAAAGTGCGGGACTGAGAGGCCGCATGCCATAGGATGAGCCCAAGTGGGATTAGGTAGTTGGTGGGGTAAATGCCTACCAAGCCTGCGATCTCTAGCTGGTCTGAGAGGATGACCAGCCACACTGGAACTGAGACACGGTCCAGACTCCTACGGGAGGCAGCAGTGGGGAATATTGCGCAATGGGGGGAACCCTGACGCAGCCATGCC…	KFKKSFIISLFFSILYTSPLLAVVDYTYDNSKLTNEQIERLKKLRDRNSEYWKKETYLLKSPPSNFPDIPVLFPKDSSVPFENIDNSKAISFYDQKYTEDYLVGFAQGFGVAKRNGDTEEPVRKYFKECLNTGNYNNDNCKANPLASSVSIKSDIFTPRPTIKNSHINSEILAVGNYTELMLAAQPSASSWAEHLYSDPGLSLTVQDNSHVIGQTIDLGFLQLTNSLWEPRWNSNIDYLVTENAEIR		NP OM Isolate	1.2	NTHi_86028NP	ON	30	86028NP
2	Haemophilus influenzae strain P662-7189 chromosome, complete genome	NTHiP662-7189	CP031683.1	1	0	0.9995	ATGAAACTCGAAGCAAGCAAGCAAGCAAGCAAGCAAGCAAGCAAGCAAGCAAGCAAGCAAGCAAGCAAGCAAGCAAGCAGAAGTTTAAAAAATCATTTATTATAAGTCTATTTTTTTCTATTCTTTATACCTCTCCGCTTTTGGCTGTTGTTGATTATACTTATGACAATTCTAAATTAACAAATGAGCAAATTGAACGATTAAAAAAACTCCGCGATAGAAATAGTGAATATTGGAAAAAGGAAACTTATCTCCTGAAAAGTCCCCCCTCAAACTTTCCAGACATTCCAGTATTATTCCCTAAAGATTCTTCCGTTCCATTCGAAAACATCGATAACTCAAAAGCGATTTCTTTTTATGATCAAAAATATACTGAAGATTACCTTGTTAGTTTTGCCC…	AGAAGTTTAAAAAATCATTTATTATAAGTCTATTTTTTTCTATTCTTTATACCTCTCCGCTTTTGGCTGTTGTTGATTATACTTATGACAATTCTAAATTAACAAATGAGCAAATTGAACGATTAAAAAAACTCCGCGATAGAAATAGTGAATATTGGAAAAAGGAAACTTATCTCCTGAAAAGTCCCCCCTCAAACTTTCCAGACATTCCAGTATTATTCCCTAAAGATTCTTCCGTTCCATTCGAAAACATCGATAACTCAAAAGCGATTTCTTTTTATGATCAAAAATATACTGAAGATTACCTTGTTAGTTTTGCCCAAGGTTTCGGGGTTGCAAAAAGAAATGGGGATACAGAAGAGCCGGTACGAAAATATTTTAAGGAATGTCTAAATACTG…	KFKKSFIISLFFSILYTSPLLAVVDYTYDNSKLTNEQIERLKKLRDRNSEYWKKETYLLKSPPSNFPDIPVLFPKDSSVPFENIDNSKAISFYDQKYTEDYLVSFAQGFGVAKRNGDTEEPVRKYFKECLNTGNYNNDNCKANPLASSVSIKSDIFTPRPTIKNSHINSEILAVGNYTELMLAAQPSASSWAEHLYSDPGLSLTVQDNSHVIGQTIDLGFLQLTNSLWEPRWNSNIDYLVTENAEIRFNTKNESLLVEGYYAGGARFRFAYDLKDKAPETPVLTFEQNITGTSDIIFENPIDDLKSLDGHQIVKVNGTADKNAFRLSGKYRKGIYTLSLQQRLEGFFTKLQERDDIAIYAQQAQAANTLFALRLNDKNSDIFDRTLPRKGLWLRVIDGH…	NTHi_P662-7189	ATTGAAGAGTTTGATCATGGCTCAGATTGAACGCTGGCGGCAGGCTTAACACATGCAAGTCGAACGGTAGCAGGAGAAAGCTTGCTTTCTTGCTGACGAGTGGCGGACGGGTGAGTAATGCTTGGGAATCTGGCTTATGGAGGGGGATAACGACGGGAAACTGTCGCTAATACCGCGTATTATCGGAAGATGAAAGTGCGGGACTGAGAGGCCGCATGCCATAGGATGAGCCCAAGTGGGATTAGGTAGTTGGTGGGGTAAATGCCTACCAAGCCTGCGATCTCTAGCTGGTCTGAGAGGATGACCAGCCACACTGGAACTGAGACACGGTCCAGACTCCTACGGGAGGCAGCAGTGGGGAATATTGCGCAATGGGGGGAACCCTGACGCAGCCATGCC…	KFKKSFIISLFFSILYTSPLLAVVDYTYDNSKLTNEQIERLKKLRDRNSEYWKKETYLLKSPPSNFPDIPVLFPKDSSVPFENIDNSKAISFYDQKYTEDYLVSFAQGFGVAKRNGDTEEPVRKYFKECLNTGNYNNDNCKANPLASSVSIKSDIFTPRPTIKNSHINSEILAVGNYTELMLAAQPSASSWAEHLYSDPGLSLTVQDNSHVIGQTIDLGFLQLTNSLWEPRWNSNIDYLVTENAEIR			1.2	NTHi_P662-7189	OFF	17	P662-7189
3	Haemophilus influenzae strain M21460 chromosome, complete genome	NTHiM21460	CP031242.1	1	0	1	ATGAAACTCGAAGCAAGCAAGCAAGCAAGCAAGCAAGCAAGCAAGCAAGCAAGCAAGCAAGCAAGCAAGCAGAAGTTTAAAAAATCATTTATTATAAGTCTATTTTTTTCTATTCTTTATACCTCTCCGCTTTTGGCTGTTGTTGATTATACTTATGACAATTCTAAATTAACAAATGAGCAAATTGAACGATTAAAAAAACTCCGCGATAGAAATAGTGAATATTGGAAAAAGGAAACTTATCTCCTGAAAAGTCCCCCCTCAAACTTTCCAGACATTCCAGTATTATTCCCTAAAGATTCTTCCGTTCCATTCGAAAACATCGATAACTCAAAAGCGATTTCTTTTTATGATCAAAAATATACTGAAGATTACCTTGTTGGTTTTGCCCAAGGTTTC…	AGAAGTTTAAAAAATCATTTATTATAAGTCTATTTTTTTCTATTCTTTATACCTCTCCGCTTTTGGCTGTTGTTGATTATACTTATGACAATTCTAAATTAACAAATGAGCAAATTGAACGATTAAAAAAACTCCGCGATAGAAATAGTGAATATTGGAAAAAGGAAACTTATCTCCTGAAAAGTCCCCCCTCAAACTTTCCAGACATTCCAGTATTATTCCCTAAAGATTCTTCCGTTCCATTCGAAAACATCGATAACTCAAAAGCGATTTCTTTTTATGATCAAAAATATACTGAAGATTACCTTGTTGGTTTTGCCCAAGGTTTCGGGGTTGCAAAAAGAAATGGGGATACAGAAGAGCCGGTACGAAAATATTTTAAGGAATGTCTAAATACTG…	KFKKSFIISLFFSILYTSPLLAVVDYTYDNSKLTNEQIERLKKLRDRNSEYWKKETYLLKSPPSNFPDIPVLFPKDSSVPFENIDNSKAISFYDQKYTEDYLVGFAQGFGVAKRNGDTEEPVRKYFKECLNTGNYNNDNCKANPLASSVSIKSDIFTPRPTIKNSHINSEILAVGNYTELMLAAQPSASSWAEHLYSDPGLSLTVQDNSHVIGQTIDLGFLQLTNSLWEPRWNSNIDYLVTENAEIRFNTKNESLLVEGYYAGGARFRFAYDLKDKAPETPVLTFEQNITGTSDIIFENPIDDLKSLDGHQIVKVNGTADKNAFRLSGKYRKGIYTLSLQQRLEGFFTKLQERDDIAIYAQQAQAANTLFALRLNDKNSDIFDRTLPRKGLWLRVIDGH…	NTHi_M21460	ATTGAAGAGTTTGATCATGGCTCAGATTGAACGCTGGCGGCAGGCTTAACACATGCAAGTCGAACGGTAGCAGGAGAAAGCTTGCTTTCTTGCTGACGAGTGGCGGACGGGTGAGTAATGCTTGGGAATCTGGCTTATGGAGGGGGATAACGACGGGAAACTGTCGCTAATACCGCGTATTATCGGAAGATGAAAGTGCGGGACTGAGAGGCCGCATGCCATAGGATGAGCCCAAGTGGGATTAGGTAGTTGGTGGGGTAAAGGCCTACCAAGCCTGCGATCTCTAGCTGGTCTGAGAGGATGACCAGCCACACTGGAACTGAGACACGGTCCAGACTCCTACGGGAGGCAGCAGTGGGGAATATTGCGCAATGGGGGGAACCCTGACGCAGCCATGCC…	KFKKSFIISLFFSILYTSPLLAVVDYTYDNSKLTNEQIERLKKLRDRNSEYWKKETYLLKSPPSNFPDIPVLFPKDSSVPFENIDNSKAISFYDQKYTEDYLVGFAQGFGVAKRNGDTEEPVRKYFKECLNTGNYNNDNCKANPLASSVSIKSDIFTPRPTIKNSHINSEILAVGNYTELMLAAQPSASSWAEHLYSDPGLSLTVQDNSHVIGQTIDLGFLQLTNSLWEPRWNSNIDYLVTENAEIR			1.2	NTHi_M21460	ON	15	M21460
4	Haemophilus influenzae strain 477, complete genome	NTHi477	CP007470.1	1	0	0.9388	ATGAAACTCGAAGCAAGCAAGCAAGCAAGCAAGCAAGCAAGCAAGCAAGCAAGCAAGCAAGCAAGCAAGCAAGCAAGCAGAAGTTTAAAAAATCATTTATTATAAGTCTATTTTTTTCTATTCTTTATACCTCTCCGCTTTTGGCTGTTGTTGATTATACTTATGACAATTCTAAATTAACAAATGAGCAAATTGAACGATTAAAAAAACTCCGCGATAGAAATAGTGAATATTGGAAAAAGGAAACTTATCTCCTGAAAAGTCCCCCCTCAAACTTTCCAGACATTCCAGTATTATTCCCTAAAGATTCTTCCGTTCCATTCGAAAACATCGATAACTCAAAAGCGATTTCTTTTTATGATCAAAAATATACTGAAGATTACCTTGTTGGTTTTGCCC…	AGAAGTTTAAAAAATCATTTATTATAAGTCTATTTTTTTCTATTCTTTATACCTCTCCGCTTTTGGCTGTTGTTGATTATACTTATGACAATTCTAAATTAACAAATGAGCAAATTGAACGATTAAAAAAACTCCGCGATAGAAATAGTGAATATTGGAAAAAGGAAACTTATCTCCTGAAAAGTCCCCCCTCAAACTTTCCAGACATTCCAGTATTATTCCCTAAAGATTCTTCCGTTCCATTCGAAAACATCGATAACTCAAAAGCGATTTCTTTTTATGATCAAAAATATACTGAAGATTACCTTGTTGGTTTTGCCCAAGGTTTCGGGGTTGCAAAAAGAAATGGGGATACAGAAGAGCCGGTACGAAAATATTTTAAGGAATGTCTAAATACTG…	KFKKSFIISLFFSILYTSPLLAVVDYTYDNSKLTNEQIERLKKLRDRNSEYWKKETYLLKSPPSNFPDIPVLFPKDSSVPFENIDNSKAISFYDQKYTEDYLVGFAQGFGVAKRNGDTEEPVRKYFKECLNTGNYNNDNCKANPLASSVSIKSDIFTPRPTIKNSHINSEILAVGNYTELMLAAQPSASSWAEHLYSDPGLSLTVQDNSHVIGQTIDLGFLQLTNSLWEPRWNSNIDYLVTENAEIRFNTKNESLLVEGYYAGGARFRFAYDLKDKAPETPVLTFEQNITGTSDIIFENPIDDLKSLDGHQIVKVNGTADKNAFRLSGKYRKGIYTLSLQQRLEGFFTKLQERDDIAIYAQQAQAANTLFALRLNDKNSDIFDRTLPRKGLWLRVIDGH…	NTHi_NTHi477	ATTGAAGAGTTTGATCATGGCTCAGATTGAACGCTGGCGGCAGGCTTAACACATGCAAGTCGAACGGTAGCAGGAGGAAGCTTGCTTTCTTGCTGACGAGTGGCGGACGGGTGAGTAATGCTTGGGAATCTGGCTTATGGAGGGGGATAACGACGGGAAACTGTCGCTAATACCGCGTATTATCGGAAGATGAAAGTGCGGGACTGAGAGGCCGCATGCCATAGGATGAGCCCAAGTGGGATTAGGTAGTTGGTGGGGTAAATGCCTACCAAGCCTGCGATCTCTAGCTGGTCTGAGAGGATGACCAGCCACACTGGAACTGAGACACGGTCCAGACTCCTACGGGAGGCAGCAGTGGGGAATATTGCGCAATGGGGGGAACCCTGACGCAGCCATGCC…	KFKKSFIISLFFSILYTSPLLAVVDYTYDNSKLTNEQIERLKKLRDRNSEYWKKETYLLKSPPSNFPDIPVLFPKDSSVPFENIDNSKAISFYDQKYTEDYLVGFAQGFGVAKRNGDTEEPVRKYFKECLNTGNYNNDNCKANPLASSVSIKSDIFTPRPTIKNSHINSEILAVGNYTELMLAAQPSASSWAEHLYSDPGLSLTVQDNSHVIGQTIDLGFLQLTNSLWEPRWNSNIDYLVTENAEIR		OM isolate	1.2	NTHi_477	OFF	17	477
5	Haemophilus influenzae strain NCTC11873 genome assembly, chromosome: 1	NTHiNCTC11873	LR134490.1	1	0	0.9411	ATGAAACTCGAAGCAAGCAAGCAAGCAAGCAAGCAAGCAAGCAAGCAAGCAAGCAAGCAAGCAAGCAAGCAAGCAAGCAAGCAAGCAGAAGTTTAAAAAATCATTTATTGTAAGTCTATTTTTTTCTATTCTTTATACCTCTCCGCTTTTGGCTGTTGATTATACTTATGACCATTCTAAATTAACAGATGATCAAATTGAACGATTAAAAAAACTCCGCGATAGAAATAGTGAATATTGGAAAGAGGAAACTTATTTCATAGGAAATAACGGCACAAACTCTCCAAAGGTTCCATTATTATTCCCTAAAGATTCTTCCGTTCCATTCGAAAACATCGATAACTCAAAAGTGATTTCTTTTCATGATCAAAAATATACTGAAGATTACCTTGTTGGTTT…	AGAAGTTTAAAAAATCATTTATTGTAAGTCTATTTTTTTCTATTCTTTATACCTCTCCGCTTTTGGCTGTTGATTATACTTATGACCATTCTAAATTAACAGATGATCAAATTGAACGATTAAAAAAACTCCGCGATAGAAATAGTGAATATTGGAAAGAGGAAACTTATTTCATAGGAAATAACGGCACAAACTCTCCAAAGGTTCCATTATTATTCCCTAAAGATTCTTCCGTTCCATTCGAAAACATCGATAACTCAAAAGTGATTTCTTTTCATGATCAAAAATATACTGAAGATTACCTTGTTGGTTTTGCCCAAGGTTTCGGGGTTGCAAAAAGAAATGGGGATACAGAAGAGCCGGTACAAAAATATTTTAAGGAATGTTTAAATACTGGGA…	KFKKSFIVSLFFSILYTSPLLAVDYTYDHSKLTDDQIERLKKLRDRNSEYWKEETYFIGNNGTNSPKVPLLFPKDSSVPFENIDNSKVISFHDQKYTEDYLVGFAQGFGVAKRNGDTEEPVQKYFKECLNTGKHKTDSCKDNPLLSGLYIKSDIFTPWATVKNSHINSEILAVGNYTKLMLSAQHSSTWAEHLYSNAELSLTVQDNSHVIGQTIDLGALILTNSLWEPRWNSNIDYLATENADIRFNTKSESLLVKGNYAGGARFRFAYDLQDKAPETPVLTFEQNITGTSDIIFENPIDNLKSLDGHQIVKVNGTADKNAFRLSGKYRKGIYTLSLQRRPEGFFTKVQERDNIAIYAQQAQAANTLFALRLNDKNSDIFDRTLPRKGLWLRVIDGHSS…	NTHi_NCTC11873	ATTGAAGAGTTTGATCATGGCTCAGATTGAACGCTGGCGGCAGGCTTAACACATGCAAGTCGAACGGTAGCAGGAGAAAGCTTGCTTTCTTGCTGACGAGTGGCGGACGGGTGAGTAATGCTTGGGAATCTGGCTTATGGAGGGGGATAACGACGGGAAACTGTCGCTAATACCGCGTATTATCGGAAGATGAAAGTGCGGGACTGAGAGGCCGCATGCCATAGGATGAGCCCAAGTGGGATTAGGTAGTTGGTGGGGTAAAGGCCTACCAAGCCTGCGATCTCTAGCTGGTCTGAGAGGATGACCAGCCACACTGGAACTGAGACACGGTCCAGACTCCTACGGGAGGCAGCAGTGGGGAATATTGCGCAATGGGGGGAACCCTGACGCAGCCATGCC…	KFKKSFIVSLFFSILYTSPLLAVDYTYDHSKLTDDQIERLKKLRDRNSEYWKEETYFIGNNGTNSPKVPLLFPKDSSVPFENIDNSKVISFHDQKYTEDYLVGFAQGFGVAKRNGDTEEPVQKYFKECLNTGKHKTDSCKDNPLLSGLYIKSDIFTPWATVKNSHINSEILAVGNYTKLMLSAQHSSTWAEHLYSNAELSLTVQDNSHVIGQTIDLGALILTNSLWEPRWNSNIDYLATENADIR			1.2	NTHi_NCTC11873	OFF	19	NCTC11873
6	Haemophilus influenzae strain P657-8759 chromosome	NTHiP657-8759	CP033167.1	1	0	0.9146	ATGAAACTCGAAGCAAGCAAGCAAGCAAGCAAGCAAGCAAGCAAGCAAGCAAGCAAGCAAGCAAGCAAGCAAGCAAGCAAGCAAGCAAGCAAGCAAGCAGAAGTTTAAAAAATCATTTATTTTAAGTCTATTGTTTTCTGCTCTTTATTCCTCCCCGCTTTTGGCTGTTGATTACGTTTACGACAAAACCAAGCTCACTGATGATGAAATTACCCGCTTAAAAAAACTCCGCGATAGAGATAGTGAATATTGGAAAGAGGAAACTTATTTCATAAAAAGTACCCCCCAAAGCCCTCCAAACATTCCAAGATTATTCCCTAAAAATTCTTTCGATTCATTCGAAAACATCAATAACTCAAAAGAGATTTCTTTTTATGATAAGGAATTCACTGAAGATTA…	AGAAGTTTAAAAAATCATTTATTTTAAGTCTATTGTTTTCTGCTCTTTATTCCTCCCCGCTTTTGGCTGTTGATTACGTTTACGACAAAACCAAGCTCACTGATGATGAAATTACCCGCTTAAAAAAACTCCGCGATAGAGATAGTGAATATTGGAAAGAGGAAACTTATTTCATAAAAAGTACCCCCCAAAGCCCTCCAAACATTCCAAGATTATTCCCTAAAAATTCTTTCGATTCATTCGAAAACATCAATAACTCAAAAGAGATTTCTTTTTATGATAAGGAATTCACTGAAGATTACCTTGTTGGCTTCGCCCAAGGTTTCGGGGTTGCAAAAAGAAATGGGGAAACAGAAGAAACAGTACGGCAATATTTTAAGGAATGTTTAAACACTGGGA…	KFKKSFILSLLFSALYSSPLLAVDYVYDKTKLTDDEITRLKKLRDRDSEYWKEETYFIKSTPQSPPNIPRLFPKNSFDSFENINNSKEISFYDKEFTEDYLVGFAQGFGVAKRNGETEETVRQYFKECLNTGKHSNDPTCKSYSTDAYNIKSDIFALNTIVKNSHINSEILAVGNYTKLMLSAQHSSTWAEHLYSNAELSLTVQDNSHVIGQTIDLGALILTNSLWEPRWNSNIDYLATENADIRFNTKSESLLVKGNYAGGARFRFAYDLQDKAPETPVLTFEQNITGTSDIIFENPIDNLKSLDGHQIVKVNGTADKNAFRLSGKYRKGIYTLSLQRRPEGFFTKVQERDNIAIYAQQAQAANTLFALRLNDKNSDIFDRTLPRKGLWLRVIDGHSS…	NTHi_P657-8759	ATTGAAGAGTTTGATCATGGCTCAGATTGAACGCTGGCGGCAGGCTTAACACATGCAAGTCGAACGGTAGCAGGAGAAAGCTTGCTTTCTTGCTGACGAGTGGCGGACGGGTGAGTAATGCTTGGGAATCTGGCTTATGGAGGGGGATAACGACGGGAAACTGTCGCTAATACCGCGTATTATCGGAAGATGAAAGTGCGGGACTGAGAGGCCGCATGCCATAGGATGAGCCCAAGTGGGATTAGGTAGTTGGTGGGGTAAAGGCCTACCAAGCCTGCGATCTCTAGCTGGTCTGAGAGGATGACCAGCCACACTGGAACTGAGACACGGTCCAGACTCCTACGGGAGGCAGCAGTGGGGAATATTGCGCAATGGGGGGAACCCTGACGCAGCCATGCC…	KFKKSFILSLLFSALYSSPLLAVDYVYDKTKLTDDEITRLKKLRDRDSEYWKEETYFIKSTPQSPPNIPRLFPKNSFDSFENINNSKEISFYDKEFTEDYLVGFAQGFGVAKRNGETEETVRQYFKECLNTGKHSNDPTCKSYSTDAYNIKSDIFALNTIVKNSHINSEILAVGNYTKLMLSAQHSSTWAEHLYSNAELSLTVQDNSHVIGQTIDLGALILTNSLWEPRWNSNIDYLATENADIR			1.1	NTHi_P657-8759	OFF	22	P657-8759
7	Haemophilus influenzae R2866, complete genome	NTHiR2866	CP002277.1	1	0	0.9141	ATGAAACTCGAAGCAAGCAAGCAAGCAAGCAAGCAAGCAAGCAAGCAAGCAAGCAAGCAAGCAAGCAAGCAAGCAAGCAAGCAAGCAAGCAGAAGTTTAAAAAATCATTTATTTTAAGTCTATTGTTTTCTGCTCTTTATTCCTCCCCGCTTTTGGCTGTTGATTACGTTTACGACAAAACCAAGCTCACTGATGATGAAATTACCCGCTTAAAAAAACTCCGCGATAGAGATAGTGAATATTGGAAAGAGGAAACTTATTTCATAAAAAGTACCCCCCAAAGCCCTCCAAACATTCCAAGATTATTCCCTAAAAATTCTTTCGATTCATTCGAAAACATCAATAACTCAAAAGAGATTTCTTTTTATGATAAGGAATTCACTGAAGATTACCTTGTTG…	AGAAGTTTAAAAAATCATTTATTTTAAGTCTATTGTTTTCTGCTCTTTATTCCTCCCCGCTTTTGGCTGTTGATTACGTTTACGACAAAACCAAGCTCACTGATGATGAAATTACCCGCTTAAAAAAACTCCGCGATAGAGATAGTGAATATTGGAAAGAGGAAACTTATTTCATAAAAAGTACCCCCCAAAGCCCTCCAAACATTCCAAGATTATTCCCTAAAAATTCTTTCGATTCATTCGAAAACATCAATAACTCAAAAGAGATTTCTTTTTATGATAAGGAATTCACTGAAGATTACCTTGTTGGCTTCGCCCAAGGTTTCGGGGTTGCAAAAAGAAATGGGGAAACAGAAGAAACAGTACGGCAATATTTTAAGGAATGTTTAAACACTGGGA…	KFKKSFILSLLFSALYSSPLLAVDYVYDKTKLTDDEITRLKKLRDRDSEYWKEETYFIKSTPQSPPNIPRLFPKNSFDSFENINNSKEISFYDKEFTEDYLVGFAQGFGVAKRNGETEETVRQYFKECLNTGKHSNDPTCKSYSTDAYNIKSDIFALNTIVKNSHINSEILAVGNYTKLMLSAQHSSTWAEHLYSNAELSLTVQDNSHVIGQTIDLGALILTNSLWEPRWNSNIDYLATENADIRFNTKSESLLVKGNYAGGARFRFAYDLQDKAPETPVLTFEQNITGTSDIIFENPIDNLKSLDGHQIVKVNGTADKNAFRLSGKYRKGIYTLSLQRRPEGFFTKVQERDNIAIYAQQAQAANTLFALRLNDKNSDIFDRTLPRKGLWLRVIDGHSS…	NTHi_R2866	ATTGAAGAGTTTGATCATGGCTCAGATTGAACGCTGGCGGCAGGCTTAACACATGCAAGTCGAACGGTAGCAGGAGAAAGCTTGCTTTCTTGCTGACGAGTGGCGGACGGGTGAGTAATGCTTGGGAATCTGGCTTATGGAGGGGGATAACGACGGGAAACTGTCGCTAATACCGCGTATTATCGGAAGATGAAAGTGCGGGACTGAGAGGCCGCATGCCATAGGATGAGCCCAAGTGGGATTAGGTAGTTGGTGGGGTAAATGCCTACCAAGCCTGCGATCTCTAGCTGGTCTGAGAGGATGACCAGCCACACTGGAACTGAGACACGGTCCAGACTCCTACGGGAGGCAGCAGTGGGGAATATTGCGCAATGGGGGGAACCCTGACGCAGCCATGCC…	KFKKSFILSLLFSALYSSPLLAVDYVYDKTKLTDDEITRLKKLRDRDSEYWKEETYFIKSTPQSPPNIPRLFPKNSFDSFENINNSKEISFYDKEFTEDYLVGFAQGFGVAKRNGETEETVRQYFKECLNTGKHSNDPTCKSYSTDAYNIKSDIFALNTIVKNSHINSEILAVGNYTKLMLSAQHSSTWAEHLYSNAELSLTVQDNSHVIGQTIDLGALILTNSLWEPRWNSNIDYLATENADIR	https://www.ncbi.nlm.nih.gov/pmc/articles/PMC4769924/	Meningitis in infant	1.1	NTHi_R2866	OFF	20	R2866
8	Haemophilus influenzae strain M1C112_1 chromosome, complete genome	NTHiM1C112_1	CP063127.1	1	0	0.8983	ATGAAACTCGAAGCAAGCAAGCAAGCAAGCAAGCAAGCAAGCAAGCAAGCAAGCAAGCAAGCAAGCAAGCAAGCAAGCAAGCAAGCAAGCAAGCAAGCAAGCAGAAGTTTAAAAAATCATTTATTTTAAGTCTATTGTTTTCTGCTCTTTATTCCTCCCCGCTTTTGGCTGTTGATTACGTTTACGACAAAACCAAGCTCACTGATGATGAAATTACCCGCTTAAAAAAACTCCGCGATAGAGATAGTGAATATTGGAAAGAGGAAACTTATTTCATAAAAAGTACCCCCCAAAGCCCTCCAAACATTCCAAGATTATTCCCTAAAAATTCTTTCGATTCATTCGAAAACATCAATAACTCAAAAGAGATTTCTTTTTATGATAAGGAATTCACTGAAG…	AGAAGTTTAAAAAATCATTTATTTTAAGTCTATTGTTTTCTGCTCTTTATTCCTCCCCGCTTTTGGCTGTTGATTACGTTTACGACAAAACCAAGCTCACTGATGATGAAATTACCCGCTTAAAAAAACTCCGCGATAGAGATAGTGAATATTGGAAAGAGGAAACTTATTTCATAAAAAGTACCCCCCAAAGCCCTCCAAACATTCCAAGATTATTCCCTAAAAATTCTTTCGATTCATTCGAAAACATCAATAACTCAAAAGAGATTTCTTTTTATGATAAGGAATTCACTGAAGATTACCTTGTTGGCTTCGCCCAAGGTTTCGGGGTTGCAAAAAGAAATGGGGAAACAGAAGAAACAGTACGGCAATATTTTAAGGAATGTTTAAACACTGGGA…	KFKKSFILSLLFSALYSSPLLAVDYVYDKTKLTDDEITRLKKLRDRDSEYWKEETYFIKSTPQSPPNIPRLFPKNSFDSFENINNSKEISFYDKEFTEDYLVGFAQGFGVAKRNGETEETVRQYFKECLNTGKHSNDPTCKSYSTDAYNIKSDIFALNTIVKNSHINSEILAVGNYTKLMLSAQNSSSWAAHLYSNSELTLDVQDNSHVIGQTIDLGALQLTNSLWEPRWNSNIDYLVTENAEIRFNTKNESLLVKENYAGGARFRFAYDLKDKVPETPVLTFENNITGTSDIIFEGKALDNLKHLDGHQIIKVKGTADKHAFRLSGKHQKGIYTLSLQQRLEGFFTKVQERDDIAIYTQQAQAANTLFALRLNDKNSDIFDRTLPRKGLWLRVIDGHS…	NTHi_M1C112_1	ATTGAAGAGTTTGATCATGGCTCAGATTGAACGCTGGCGGCAGGCTTAACACATGCAAGTCGAACGGTAGCAGGAGAAAGCTTGCTTTCTTGCTGACGAGTGGCGGACGGGTGAGTAATGCTTGGGAATCTGGCTTATGGAGGGGGATAACGACGGGAAACTGTCGCTAATACCGCGTATTATCGGAAGATGAAAGTGCGGGACTGAGAGGCCGCATGCCATAGGATGAGCCCAAGTGGGATTAGGTAGTTGGTGGGGTAAAGGCCTACCAAGCCTGCGATCTCTAGCTGGTCTGAGAGGATGACCAGCCACACTGGAACTGAGACACGGTCCAGACTCCTACGGGAGGCAGCAGTGGGGAATATTGCGCAATGGGGGGAACCCTGACGCAGCCATGCC…	KFKKSFILSLLFSALYSSPLLAVDYVYDKTKLTDDEITRLKKLRDRDSEYWKEETYFIKSTPQSPPNIPRLFPKNSFDSFENINNSKEISFYDKEFTEDYLVGFAQGFGVAKRNGETEETVRQYFKECLNTGKHSNDPTCKSYSTDAYNIKSDIFALNTIVKNSHINSEILAVGNYTKLMLSAQNSSSWAAHLYSNSELTLDVQDNSHVIGQTIDLGALQLTNSLWEPRWNSNIDYLVTENAEIR			1.1	NTHi_M1C112_1	OFF	23	M1C112_1
9	Haemophilus influenzae strain M25588 chromosome, complete genome	HiaM25588	CP031254.1	1	0	0.8965	ATGAAACTCGAAGCAAGCAAGCAAGCAAGCAAGCAAGCAAGCAAGCAAGCAAGCAAGCAAGCAAGCAAGCAAGCAAGCAAGCAAGCAGAAGTTTAAAAAATCATTTATTGTAAGTCTATTTTTTTCTATTCTTTATACCTCTCCTCTTTTGGCTGTTGATTACGTTTACGACAAAACCAAGCTCACTGATGATGAAATTACCCGCTTAAAAAAACTTCGCGATAGAGATAGTGAATATTGGAAAGAGGAAACTTATTTCATAAAAAGTACCCCCCAAAGCCCTCCAAACATTCCAAGATTATTCCCTAAAAATTCTTTCGATTCATTCGAAAACATCAATAACTCAAAAGAGATTTCTTTTTATGATAAGGAATTCACTGAAGATTACCTTGTTGGCTT…	AGAAGTTTAAAAAATCATTTATTGTAAGTCTATTTTTTTCTATTCTTTATACCTCTCCTCTTTTGGCTGTTGATTACGTTTACGACAAAACCAAGCTCACTGATGATGAAATTACCCGCTTAAAAAAACTTCGCGATAGAGATAGTGAATATTGGAAAGAGGAAACTTATTTCATAAAAAGTACCCCCCAAAGCCCTCCAAACATTCCAAGATTATTCCCTAAAAATTCTTTCGATTCATTCGAAAACATCAATAACTCAAAAGAGATTTCTTTTTATGATAAGGAATTCACTGAAGATTACCTTGTTGGCTTCGCCCAAGGTTTCGGGGTTGCAAAAAGAAATGGGGAAACAGAAGAAACAGTACGGCAATATTTTAAGGAATGTTTAAACACTGGGA…	KFKKSFIVSLFFSILYTSPLLAVDYVYDKTKLTDDEITRLKKLRDRDSEYWKEETYFIKSTPQSPPNIPRLFPKNSFDSFENINNSKEISFYDKEFTEDYLVGFAQGFGVAKRNGETEETVRQYFKECLNTGKHSNDPTCKSYSTDAYNIKSDIFALNTIVKNSHINSEILAVGNYTKLMLSAQNSSPWAAHLYSNSELTLDVQDNSHVIGQTIDLGALQLTNSLWEPRWNSNIDYLATENAEIRFNTKNESLLVKENYAGGARFRFAYDLKDKVPETPVLTFENNITGTSDIIFEGKALDNLKHLDGHQIIKVKGTADKNAFRLSGKYRKGIYTLSLQQRLEGFFTKLQERDDIAIYAQQAQAANTLFALRLNDKNSDIFDRTLPRKGLWLRVIDGHS…	Hia_M25588	ATTGAAGAGTTTGATCATGGCTCAGATTGAACGCTGGCGGCAGGCTTAACACATGCAAGTCGAACGGTAGCAGGAGAAAGCTTGCTTTCTTGCTGACGAGTGGCGGACGGGTGAGTAATGCTTGGGAATCTGGCTTATGGAGGGGGATAACGACGGGAAACTGTCGCTAATACCGCGTATTATCGGAAGATGAAAGTGCGGGACTGAGAGGCCGCATGCCATAGGATGAGCCCAAGTGGGATTAGGTAGTTGGTGGGGTAAAGGCCTACCAAGCCAGCGATCTCTAGCTGGTCTGAGAGGATGACCAGCCACACTGGAACTGAGACACGGTCCAGACTCCTACGGGAGGCAGCAGTGGGGAATATTGCGCAATGGGGGGAACCCTGACGCAGCCATGCC…	KFKKSFIVSLFFSILYTSPLLAVDYVYDKTKLTDDEITRLKKLRDRDSEYWKEETYFIKSTPQSPPNIPRLFPKNSFDSFENINNSKEISFYDKEFTEDYLVGFAQGFGVAKRNGETEETVRQYFKECLNTGKHSNDPTCKSYSTDAYNIKSDIFALNTIVKNSHINSEILAVGNYTKLMLSAQNSSPWAAHLYSNSELTLDVQDNSHVIGQTIDLGALQLTNSLWEPRWNSNIDYLATENAEIR			1.1	Hia_M25588	OFF	19	HiaM25588
10	Haemophilus influenzae strain NML-Hia-1, complete genome	HiaNML-1	CP017811.1	1	0	0.8965	ATGAAACTCGAAGCAAGCAAGCAAGCAAGCAAGCAAGCAAGCAAGCAAGCAAGCAAGCAAGCAAGCAAGCAAGCAGAAGTTTAAAAAATCATTTATTGTAAGTCTATTTTTTTCTATTCTTTATACCTCTCCTCTTTTGGCTGTTGATTACGTTTACGACAAAACCAAGCTCACTGATGATGAAATTACCCGCTTAAAAAAACTTCGCGATAGAGATAGTGAATATTGGAAAGAGGAAACTTATTTCATAAAAAGTACCCCCCAAAGCCCTCCAAACATTCCAAGATTATTCCCTAAAAATTCTTTCGATTCATTCGAAAACATCAATAACTCAAAAGAGATTTCTTTTTATGATAAGGAATTCACTGAAGATTACCTTGTTGGCTTCGCCCAAGGTTT…	AGAAGTTTAAAAAATCATTTATTGTAAGTCTATTTTTTTCTATTCTTTATACCTCTCCTCTTTTGGCTGTTGATTACGTTTACGACAAAACCAAGCTCACTGATGATGAAATTACCCGCTTAAAAAAACTTCGCGATAGAGATAGTGAATATTGGAAAGAGGAAACTTATTTCATAAAAAGTACCCCCCAAAGCCCTCCAAACATTCCAAGATTATTCCCTAAAAATTCTTTCGATTCATTCGAAAACATCAATAACTCAAAAGAGATTTCTTTTTATGATAAGGAATTCACTGAAGATTACCTTGTTGGCTTCGCCCAAGGTTTCGGGGTTGCAAAAAGAAATGGGGAAACAGAAGAAACAGTACGGCAATATTTTAAGGAATGTTTAAACACTGGGA…	KFKKSFIVSLFFSILYTSPLLAVDYVYDKTKLTDDEITRLKKLRDRDSEYWKEETYFIKSTPQSPPNIPRLFPKNSFDSFENINNSKEISFYDKEFTEDYLVGFAQGFGVAKRNGETEETVRQYFKECLNTGKHSNDPTCKSYSTDAYNIKSDIFALNTIVKNSHINSEILAVGNYTKLMLSAQNSSPWAAHLYSNSELTLDVQDNSHVIGQTIDLGALQLTNSLWEPRWNSNIDYLATENAEIRFNTKNESLLVKENYAGGARFRFAYDLKDKVPETPVLTFENNITGTSDIIFEGKALDNLKHLDGHQIIKVKGTADKNAFRLSGKYRKGIYTLSLQQRLEGFFTKLQERDDIAIYAQQAQAANTLFALRLNDKNSDIFDRTLPRKGLWLRVIDGHS…	Hia_NML-1	ATTGAAGAGTTTGATCATGGCTCAGATTGAACGCTGGCGGCAGGCTTAACACATGCAAGTCGAACGGTAGCAGGAGAAAGCTTGCTTTCTTGCTGACGAGTGGCGGACGGGTGAGTAATGCTTGGGAATCTGGCTTATGGAGGGGGATAACGACGGGAAACTGTCGCTAATACCGCGTATTATCGGAAGATGAAAGTGCGGGACTGAGAGGCCGCATGCCATAGGATGAGCCCAAGTGGGATTAGGTAGTTGGTGGGGTAAAGGCCTACCAAGCCTGCGATCTCTAGCTGGTCTGAGAGGATGACCAGCCACACTGGAACTGAGACACGGTCCAGACTCCTACGGGAGGCAGCAGTGGGGAATATTGCGCAATGGGGGGAACCCTGACGCAGCCATGCC…	KFKKSFIVSLFFSILYTSPLLAVDYVYDKTKLTDDEITRLKKLRDRDSEYWKEETYFIKSTPQSPPNIPRLFPKNSFDSFENINNSKEISFYDKEFTEDYLVGFAQGFGVAKRNGETEETVRQYFKECLNTGKHSNDPTCKSYSTDAYNIKSDIFALNTIVKNSHINSEILAVGNYTKLMLSAQNSSPWAAHLYSNSELTLDVQDNSHVIGQTIDLGALQLTNSLWEPRWNSNIDYLATENAEIR			1.1	Hia_NML-1	OFF	16	HiaNML-1
11	Haemophilus influenzae TA8730 DNA, complete genome	HiaTA8730	AP024414.1	1	0	0.8965	ATGAAACTCGAAGCAAGCAAGCAAGCAAGCAAGCAAGCAAGCAAGCAAGCAAGCAAGCAAGCAAGCAAGCAAGCAAGCAAGCAAGCAAGCAAGCAGAAGTTTAAAAAATCATTTATTGTAAGTCTATTTTTTTCTATTCTTTATACCTCTCCTCTTTTGGCTGTTGATTACGTTTACGACAAAACCAAGCTCACTGATGATGAAATTACCCGCTTAAAAAAACTTCGCGATAGAGATAGTGAATATTGGAAAGAGGAAACTTATTTCATAAAAAGTACCCCCCAAAGCCCTCCAAACATTCCAAGATTATTCCCTAAAAATTCTTTCGATTCATTCGAAAACATCAATAACTCAAAAGAGATTTCTTTTTATGATAAGGAATTCACTGAAGATTACCTT…	AGAAGTTTAAAAAATCATTTATTGTAAGTCTATTTTTTTCTATTCTTTATACCTCTCCTCTTTTGGCTGTTGATTACGTTTACGACAAAACCAAGCTCACTGATGATGAAATTACCCGCTTAAAAAAACTTCGCGATAGAGATAGTGAATATTGGAAAGAGGAAACTTATTTCATAAAAAGTACCCCCCAAAGCCCTCCAAACATTCCAAGATTATTCCCTAAAAATTCTTTCGATTCATTCGAAAACATCAATAACTCAAAAGAGATTTCTTTTTATGATAAGGAATTCACTGAAGATTACCTTGTTGGCTTCGCCCAAGGTTTCGGGGTTGCAAAAAGAAATGGGGAAACAGAAGAAACAGTACGGCAATATTTTAAGGAATGTTTAAACACTGGGA…	KFKKSFIVSLFFSILYTSPLLAVDYVYDKTKLTDDEITRLKKLRDRDSEYWKEETYFIKSTPQSPPNIPRLFPKNSFDSFENINNSKEISFYDKEFTEDYLVGFAQGFGVAKRNGETEETVRQYFKECLNTGKHSNDPTCKSYSTDAYNIKSDIFALNTIVKNSHINSEILAVGNYTKLMLSAQNSSPWAAHLYSNSELTLDVQDNSHVIGQTIDLGALQLTNSLWEPRWNSNIDYLATENAEIRFNTKNESLLVKENYAGGARFRFAYDLKDKVPETPVLTFENNITGTSDIIFEGKALDNLKHLDGHQIIKVKGTADKNAFRLSGKYRKGIYTLSLQQRLEGFFTKLQERDDIAIYAQQAQAANTLFALRLNDKNSDIFDRTLPRKGLWLRVIDGHS…	Hia_TA8730	ATTGAAGAGTTTGATCATGGCTCAGATTGAACGCTGGCGGCAGGCTTAACACATGCAAGTCGAACGGTAGCAGGAGAAAGCTTGCTTTCTTGCTGACGAGTGGCGGACGGGTGAGTAATGCTTGGGAATCTGGCTTATGGAGGGGGATAACGACGGGAAACTGTCGCTAATACCGCGTATTATCGGAAGATGAAAGTGCGGGACTGAGAGGCCGCATGCCATAGGATGAGCCCAAGTGGGATTAGGTAGTTGGTGGGGTAAAGGCCTACCAAGCCAGCGATCTCTAGCTGGTCTGAGAGGATGACCAGCCACACTGGAACTGAGACACGGTCCAGACTCCTACGGGAGGCAGCAGTGGGGAATATTGCGCAATGGGGGGAACCCTGACGCAGCCATGCC…	KFKKSFIVSLFFSILYTSPLLAVDYVYDKTKLTDDEITRLKKLRDRDSEYWKEETYFIKSTPQSPPNIPRLFPKNSFDSFENINNSKEISFYDKEFTEDYLVGFAQGFGVAKRNGETEETVRQYFKECLNTGKHSNDPTCKSYSTDAYNIKSDIFALNTIVKNSHINSEILAVGNYTKLMLSAQNSSPWAAHLYSNSELTLDVQDNSHVIGQTIDLGALQLTNSLWEPRWNSNIDYLATENAEIR	https://www.niid.go.jp/niid/ja/ihd-m/ihd-iasrd/10246-493d02.html	Type A strain causing bacteremia in Japan 2021	1.1	Hia_TA8730	ON	21	HiaTA8730
12	Haemophilus influenzae TAMBA230 DNA, complete genome	HiaTAMBA230	AP022846.1	1	0	0.8965	ATGAAACTCGAAGCAAGCAAGCAAGCAAGCAAGCAAGCAAGCAAGCAAGCAAGCAAGCAAGCAAGCAAGCAAGCAAGCAAGCAAGCAAGCAAGCAAGCAAGCAAGCAAGCAAGCAAGCAAGCAAGCAAGCAAGCAGAAGTTTAAAAAATCATTTATTGTAAGTCTATTTTTTTCTATTCTTTATACCTCTCCTCTTTTGGCTGTTGATTACGTTTACGACAAAACCAAGCTCACTGATGATGAAATTACCCGCTTAAAAAAACTTCGCGATAGAGATAGTGAATATTGGAAAGAGGAAACTTATTTCATAAAAAGTACCCCCCAAAGCCCTCCAAACATTCCAAGATTATTCCCTAAAAATTCTTTCGATTCATTCGAAAACATCAATAACTCAAAAGA…	AGAAGTTTAAAAAATCATTTATTGTAAGTCTATTTTTTTCTATTCTTTATACCTCTCCTCTTTTGGCTGTTGATTACGTTTACGACAAAACCAAGCTCACTGATGATGAAATTACCCGCTTAAAAAAACTTCGCGATAGAGATAGTGAATATTGGAAAGAGGAAACTTATTTCATAAAAAGTACCCCCCAAAGCCCTCCAAACATTCCAAGATTATTCCCTAAAAATTCTTTCGATTCATTCGAAAACATCAATAACTCAAAAGAGATTTCTTTTTATGATAAGGAATTCACTGAAGATTACCTTGTTGGCTTCGCCCAAGGTTTCGGGGTTGCAAAAAGAAATGGGGAAACAGAAGAAACAGTACGGCAATATTTTAAGGAATGTTTAAACACTGGGA…	KFKKSFIVSLFFSILYTSPLLAVDYVYDKTKLTDDEITRLKKLRDRDSEYWKEETYFIKSTPQSPPNIPRLFPKNSFDSFENINNSKEISFYDKEFTEDYLVGFAQGFGVAKRNGETEETVRQYFKECLNTGKHSNDPTCKSYSTDAYNIKSDIFALNTIVKNSHINSEILAVGNYTKLMLSAQNSSPWAAHLYSNSELTLDVQDNSHVIGQTIDLGALQLTNSLWEPRWNSNIDYLATENAEIRFNTKNESLLVKENYAGGARFRFAYDLKDKVPETPVLTFENNITGTSDIIFEGKALDNLKHLDGHQIIKVKGTADKNAFRLSGKYRKGIYTLSLQQRLEGFFTKLQERDDIAIYAQQAQAANTLFALRLNDKNSDIFDRTLPRKGLWLRVIDGHS…	Hia_TAMBA230	ATTGAAGAGTTTGATCATGGCTCAGATTGAACGCTGGCGGCAGGCTTAACACATGCAAGTCGAACGGTAGCAGGAGAAAGCTTGCTTTCTTGCTGACGAGTGGCGGACGGGTGAGTAATGCTTGGGAATCTGGCTTATGGAGGGGGATAACGACGGGAAACTGTCGCTAATACCGCGTATTATCGGAAGATGAAAGTGCGGGACTGAGAGGCCGCATGCCATAGGATGAGCCCAAGTGGGATTAGGTAGTTGGTGGGGTAAAGGCCTACCAAGCCAGCGATCTCTAGCTGGTCTGAGAGGATGACCAGCCACACTGGAACTGAGACACGGTCCAGACTCCTACGGGAGGCAGCAGTGGGGAATATTGCGCAATGGGGGGAACCCTGACGCAGCCATGCC…	KFKKSFIVSLFFSILYTSPLLAVDYVYDKTKLTDDEITRLKKLRDRDSEYWKEETYFIKSTPQSPPNIPRLFPKNSFDSFENINNSKEISFYDKEFTEDYLVGFAQGFGVAKRNGETEETVRQYFKECLNTGKHSNDPTCKSYSTDAYNIKSDIFALNTIVKNSHINSEILAVGNYTKLMLSAQNSSPWAAHLYSNSELTLDVQDNSHVIGQTIDLGALQLTNSLWEPRWNSNIDYLATENAEIR	https://mra.asm.org/content/9/48/e01069-20	First case of Type A strain causing bacteremia in Japan 2019	1.1	Hia_TAMBA230	OFF	31	HiaTAMBA230
13	Haemophilus influenzae strain 5P54H1 chromosome, complete genome	NTHi5P54H1	CP020009.1	1	0	0.8522	ATGAAACTCGAAGCAAGCAAGCAAGCAAGCAAGCAAGCAAGCAAGCAAGCAAGCAAGCAAGCAAGCAAGCAAGCAAGCAAGCAAGCAAGCAAGCAAGCAAGCAAGCAAGCAAGCAAGCAAGCAAGCAAGCAAGCAAGCAGAAGTTTAAAAAATCATTTATTATAAGTCTATTTTTTTCTATTCTTTATACCTCTCCGCTTTTGGCTGTTGATTACGTTTACGACAAAACCAAGCTCACTGATGATGAAATTACCCGCTAAAAAAAACTTCGCGATAGAAATAGTGAATATTGGAAAGAAGAAACTTATCACATAAAAAGTAACAACCGAGTTTATCCAAACATTCCCGCATTATTCCCTAAACATCCTTTCGATCCATTCGAAAACATCAATAATTCAA…	AGAAGTTTAAAAAATCATTTATTATAAGTCTATTTTTTTCTATTCTTTATACCTCTCCGCTTTTGGCTGTTGATTACGTTTACGACAAAACCAAGCTCACTGATGATGAAATTACCCGCTAAAAAAAACTTCGCGATAGAAATAGTGAATATTGGAAAGAAGAAACTTATCACATAAAAAGTAACAACCGAGTTTATCCAAACATTCCCGCATTATTCCCTAAACATCCTTTCGATCCATTCGAAAACATCAATAATTCAAAAAGGATTTCTTTTTATGACAAAGAATACACTGAAGATTACCTTGTTGGTTTTGCTCAAGGTTTAGGCGTTGCAAAAAGAAATGGGGAAACAGAAAAACCAATACGGCAATATTTTAAGGAATGTTTAAACACTGGGA…	KFKKSFIISLFFSILYTSPLLAVDYVYDKTKLTDDEITR-KKLRDRNSEYWKEETYHIKSNNRVYPNIPALFPKHPFDPFENINNSKRISFYDKEYTEDYLVGFAQGLGVAKRNGETEKPIRQYFKECLNTGKYSDDTCKSQQSIPTVRSDIFALNTKIKNSHINSEIFAVGNYTKLMYSAQHHSIWSEHLYSNSELSLDVDNSHVIGQTIDLGALELTNSLWEPRWNSNIDYLITKNAEIRFNTKSESLLVKEDYAGGARFRFAYGLKDKVPETPILTFEKNITGTSDIIFEGKALDNLKHLDGHQIIKVNGTADKHAFRLSGKHQKGIYTLSLQQRQDGFFTKVQERDDIAIYAQQAQAANTLFNLRLNDKNSDIFDRTLPRKGLWLRLISGHLSQD…	NTHi_5P54H1	ATTGAAGAGTTTGATCATGGCTCAGATTGAACGCTGGCGGCAGGCTTAACACATGCAAGTCGAACGGTAGCAGGAGAAAGCTTGCTTTCTTGCTGACGAGTGGCGGACGGGTGAGTAATGCTTGGGAATCTGGCTTATGGAGGGGGATAACGACGGGAAACTGTCGCTAATACCGCGTATTATCGGAAGATGAAAGTGCGGGACTGAGAGGCCGCATGCCATAGGATGAGCCCAAGTGGGATTAGGTAGTTGGTGGGGTAAATGCCTACCAAGCCTGCGATCTCTAGCTGGTCTGAGAGGATGACCAGCCACACTGGAACTGAGACACGGTCCAGACTCCTACGGGAGGCAGCAGTGGGGAATATTGCGCAATGGGGGGAACCCTGACGCAGCCATGCC…	KFKKSFIISLFFSILYTSPLLAVDYVYDKTKLTDDEITR-KKLRDRNSEYWKEETYHIKSNNRVYPNIPALFPKHPFDPFENINNSKRISFYDKEYTEDYLVGFAQGLGVAKRNGETEKPIRQYFKECLNTGKYSDDTCKSQQSIPTVRSDIFALNTKIKNSHINSEIFAVGNYTKLMYSAQHHSIWSEHLYSNSELSLDVDNSHVIGQTIDLGALELTNSLWEPRWNSNIDYLITKNAEIR			1.1	NTHi_5P54H1	OFF	32	5P54H1
14	Haemophilus influenzae strain 5P28H1 chromosome, complete genome	NTHi5P28H1	CP020008.1	1	0	0.8522	ATGAAACTCGAAGCAAGCAAGCAAGCAAGCAAGCAAGCAAGCAAGCAAGCAAGCAAGCAAGCAAGCAAGCAAGCAAGCAAGCAAGCAAGCAAGCAAGCAAGCAAGCAAGCAGAAGTTTAAAAAATCATTTATTATAAGTCTATTTTTTTCTATTCTTTATACCTCTCCGCTTTTGGCTGTTGATTACGTTTACGACAAAACCAAGCTCACTGATGATGAAATTACCCGCTAAAAAAAACTTCGCGATAGAAATAGTGAATATTGGAAAGAAGAAACTTATCACATAAAAAGTAACAACCGAGTTTATCCAAACATTCCCGCATTATTCCCTAAACATCCTTTCGATCCATTCGAAAACATCAATAATTCAAAAAGGATTTCTTTTTATGACAAAGAATA…	AGAAGTTTAAAAAATCATTTATTATAAGTCTATTTTTTTCTATTCTTTATACCTCTCCGCTTTTGGCTGTTGATTACGTTTACGACAAAACCAAGCTCACTGATGATGAAATTACCCGCTAAAAAAAACTTCGCGATAGAAATAGTGAATATTGGAAAGAAGAAACTTATCACATAAAAAGTAACAACCGAGTTTATCCAAACATTCCCGCATTATTCCCTAAACATCCTTTCGATCCATTCGAAAACATCAATAATTCAAAAAGGATTTCTTTTTATGACAAAGAATACACTGAAGATTACCTTGTTGGTTTTGCTCAAGGTTTAGGCGTTGCAAAAAGAAATGGGGAAACAGAAAAACCAATACGGCAATATTTTAAGGAATGTTTAAACACTGGGA…	KFKKSFIISLFFSILYTSPLLAVDYVYDKTKLTDDEITR-KKLRDRNSEYWKEETYHIKSNNRVYPNIPALFPKHPFDPFENINNSKRISFYDKEYTEDYLVGFAQGLGVAKRNGETEKPIRQYFKECLNTGKYSDDTCKSQQSIPTVRSDIFALNTKIKNSHINSEIFAVGNYTKLMYSAQHHSIWSEHLYSNSELSLDVDNSHVIGQTIDLGALELTNSLWEPRWNSNIDYLITKNAEIRFNTKSESLLVKEDYAGGARFRFAYGLKDKVPETPILTFEKNITGTSDIIFEGKALDNLKHLDGHQIIKVNGTADKHAFRLSGKHQKGIYTLSLQQRQDGFFTKVQERDDIAIYAQQAQAANTLFNLRLNDKNSDIFDRTLPRKGLWLRLISGHLSQD…	NTHi_5P28H1	ATTGAAGAGTTTGATCATGGCTCAGATTGAACGCTGGCGGCAGGCTTAACACATGCAAGTCGAACGGTAGCAGGAGAAAGCTTGCTTTCTTGCTGACGAGTGGCGGACGGGTGAGTAATGCTTGGGAATCTGGCTTATGGAGGGGGATAACGACGGGAAACTGTCGCTAATACCGCGTATTATCGGAAGATGAAAGTGCGGGACTGAGAGGCCGCATGCCATAGGATGAGCCCAAGTGGGATTAGGTAGTTGGTGGGGTAAATGCCTACCAAGCCTGCGATCTCTAGCTGGTCTGAGAGGATGACCAGCCACACTGGAACTGAGACACGGTCCAGACTCCTACGGGAGGCAGCAGTGGGGAATATTGCGCAATGGGGGGAACCCTGACGCAGCCATGCC…	KFKKSFIISLFFSILYTSPLLAVDYVYDKTKLTDDEITR-KKLRDRNSEYWKEETYHIKSNNRVYPNIPALFPKHPFDPFENINNSKRISFYDKEYTEDYLVGFAQGLGVAKRNGETEKPIRQYFKECLNTGKYSDDTCKSQQSIPTVRSDIFALNTKIKNSHINSEIFAVGNYTKLMYSAQHHSIWSEHLYSNSELSLDVDNSHVIGQTIDLGALELTNSLWEPRWNSNIDYLITKNAEIR			1.1	NTHi_5P28H1	OFF	25	5P28H1
15	Haemophilus influenzae strain P641-4342 chromosome, complete genome	NTHiP641-4342	CP031687.1	1	0	0.8517	ATGAAACTCGAAGCAAGCAAGCAAGCAAGCAAGCAAGCAAGCAAGCAAGCAAGCAAGCAAGCAAGCAAGCAAGCAAGCAAGCAAGCAGAAGTTTAAAAAATCATTTATTATAAGTCTATTTTTTTCTATTCTTTATACCTCTCCGCTTTTGGCTGTTGATTACGTTTACGACAAAACCAAGCTCACTGATGATGAAATTACCCGCTTAAAAAAACTTCGCGATAGAAATAGTGAATATTGGAAAGAAGAAACTTATCACATAAAAAGTAACAACCGAGTTTATCCAAACATTCCCGCATTATTCCCTAAACATCCTTTCGATCCATTCGAAAACATCAATAATTCAAAAAGGATTTCTTTTTATGACAAAGAATACACTGAAGATTACCTTGTTGGTTT…	AGAAGTTTAAAAAATCATTTATTATAAGTCTATTTTTTTCTATTCTTTATACCTCTCCGCTTTTGGCTGTTGATTACGTTTACGACAAAACCAAGCTCACTGATGATGAAATTACCCGCTTAAAAAAACTTCGCGATAGAAATAGTGAATATTGGAAAGAAGAAACTTATCACATAAAAAGTAACAACCGAGTTTATCCAAACATTCCCGCATTATTCCCTAAACATCCTTTCGATCCATTCGAAAACATCAATAATTCAAAAAGGATTTCTTTTTATGACAAAGAATACACTGAAGATTACCTTGTTGGTTTTGCTCAAGGTTTAGGCGTTGCAAAAAGAAATGGGGAAACAGAAAAACCAATACGGCAATATTTTAAGGAATGTTTAAACACTTGGA…	KFKKSFIISLFFSILYTSPLLAVDYVYDKTKLTDDEITRLKKLRDRNSEYWKEETYHIKSNNRVYPNIPALFPKHPFDPFENINNSKRISFYDKEYTEDYLVGFAQGLGVAKRNGETEKPIRQYFKECLNTWKYSDDTCKSQQSIPTVRSDIFALNTKIKNSHINSEIFAVGNYTKLMYSAQHHSIWSEHLYSNSELSLDVDNSHVIGQTIDLGALELTNSLWEPRWNSNIDYLITKNAEIRFNTKSESLLVKEDYAGGARFRFAYGLKDKVPETPILTFEKNITGTSDIIFEGKVLDNLKHLDGHQIIKVNGTADKHAFRLSGKHQKGIYTLSLQQRQDGFFTKVQERDDIAIYAQQAQAANTLFNLRLNDKNSDIFDRTLPRKGLWLRLISGHLSQD…	NTHi_P641-4342	ATTGAAGAGTTTGATCATGGCTCAGATTGAACGCTGGCGGCAGGCTTAACACATGCAAGTCGAACGGTAGCAGGAGAAAGCTTGCTTTCTTGCTGACGAGTGGCGGACGGGTGAGTAATGCTTGGGAATCTGGCTTATGGAGGGGGATAACGACGGGAAACTGTCGCTAATACCGCGTATTATCGGAAGATGAAAGTGCGGGACTGAGAGGCCGCATGCCATAGGATGAGCCCAAGTGGGATTAGGTAGTTGGTGGGGTAAATGCCTACCAAGCCTGCGATCTCTAGCTGGTCTGAGAGGATGACCAGCCACACTGGAACTGAGACACGGTCCAGACTCCTACGGGAGGCAGCAGTGGGGAATATTGCGCAATGGGGGGAACCCTGACGCAGCCATGCC…	KFKKSFIISLFFSILYTSPLLAVDYVYDKTKLTDDEITRLKKLRDRNSEYWKEETYHIKSNNRVYPNIPALFPKHPFDPFENINNSKRISFYDKEYTEDYLVGFAQGLGVAKRNGETEKPIRQYFKECLNTWKYSDDTCKSQQSIPTVRSDIFALNTKIKNSHINSEIFAVGNYTKLMYSAQHHSIWSEHLYSNSELSLDVDNSHVIGQTIDLGALELTNSLWEPRWNSNIDYLITKNAEIR			1.1	NTHi_P641-4342	OFF	19	P641-4342
16	Haemophilus influenzae strain P642-4396 chromosome, complete genome	NTHiP642-4396	CP031686.1	1	0	0.8517	ATGAAACTCGAAGCAAGCAAGCAAGCAAGCAAGCAAGCAAGCAAGCAAGCAAGCAAGCAAGCAAGCAAGCAAGCAAGCAAGCAAGCAAGCAAGCAGAAGTTTAAAAAATCATTTATTATAAGTCTATTTTTTTCTATTCTTTATACCTCTCCGCTTTTGGCTGTTGATTACGTTTACGACAAAACCAAGCTCACTGATGATGAAATTACCCGCTTAAAAAAACTTCGCGATAGAAATAGTGAATATTGGAAAGAAGAAACTTATCACATAAAAAGTAACAACCGAGTTTATCCAAACATTCCCGCATTATTCCCTAAACATCCTTTCGATCCATTCGAAAACATCAATAATTCAAAAAGGATTTCTTTTTATGACAAAGAATACACTGAAGATTACCTT…	AGAAGTTTAAAAAATCATTTATTATAAGTCTATTTTTTTCTATTCTTTATACCTCTCCGCTTTTGGCTGTTGATTACGTTTACGACAAAACCAAGCTCACTGATGATGAAATTACCCGCTTAAAAAAACTTCGCGATAGAAATAGTGAATATTGGAAAGAAGAAACTTATCACATAAAAAGTAACAACCGAGTTTATCCAAACATTCCCGCATTATTCCCTAAACATCCTTTCGATCCATTCGAAAACATCAATAATTCAAAAAGGATTTCTTTTTATGACAAAGAATACACTGAAGATTACCTTGTTGGTTTTGCTCAAGGTTTAGGCGTTGCAAAAAGAAATGGGGAAACAGAAAAACCAATACGGCAATATTTTAAGGAATGTTTAAACACTTGGA…	KFKKSFIISLFFSILYTSPLLAVDYVYDKTKLTDDEITRLKKLRDRNSEYWKEETYHIKSNNRVYPNIPALFPKHPFDPFENINNSKRISFYDKEYTEDYLVGFAQGLGVAKRNGETEKPIRQYFKECLNTWKYSDDTCKSQQSIPTVRSDIFALNTKIKNSHINSEIFAVGNYTKLMYSAQHHSIWSEHLYSNSELSLDVDNSHVIGQTIDLGALELTNSLWEPRWNSNIDYLITKNAEIRFNTKSESLLVKEDYAGGARFRFAYGLKDKVPETPILTFEKNITGTSDIIFEGKVLDNLKHLDGHQIIKVNGTADKHAFRLSGKHQKGIYTLSLQQRQDGFFTKVQERDDIAIYAQQAQAANTLFNLRLNDKNSDIFDRTLPRKGLWLRLISGHLSQD…	NTHi_P642-4396	ATTGAAGAGTTTGATCATGGCTCAGATTGAACGCTGGCGGCAGGCTTAACACATGCAAGTCGAACGGTAGCAGGAGAAAGCTTGCTTTCTTGCTGACGAGTGGCGGACGGGTGAGTAATGCTTGGGAATCTGGCTTATGGAGGGGGATAACGACGGGAAACTGTCGCTAATACCGCGTATTATCGGAAGATGAAAGTGCGGGACTGAGAGGCCGCATGCCATAGGATGAGCCCAAGTGGGATTAGGTAGTTGGTGGGGTAAATGCCTACCAAGCCTGCGATCTCTAGCTGGTCTGAGAGGATGACCAGCCACACTGGAACTGAGACACGGTCCAGACTCCTACGGGAGGCAGCAGTGGGGAATATTGCGCAATGGGGGGAACCCTGACGCAGCCATGCC…	KFKKSFIISLFFSILYTSPLLAVDYVYDKTKLTDDEITRLKKLRDRNSEYWKEETYHIKSNNRVYPNIPALFPKHPFDPFENINNSKRISFYDKEYTEDYLVGFAQGLGVAKRNGETEKPIRQYFKECLNTWKYSDDTCKSQQSIPTVRSDIFALNTKIKNSHINSEIFAVGNYTKLMYSAQHHSIWSEHLYSNSELSLDVDNSHVIGQTIDLGALELTNSLWEPRWNSNIDYLITKNAEIR			1.1	NTHi_P642-4396	ON	21	P642-4396
17	Haemophilus influenzae strain NCTC12975 genome assembly, chromosome: 1	NTHiNCTC12975	LS483438.1	1	0	0.8517	ATGAAACTCGAAGCAAGCAAGCAAGCAAGCAAGCAAGCAAGCAAGCAAGCAAGCAAGCAAGCAAGCAAGCAAGCAGAAGTTTAAAAAATCATTTATTATAAGTCTATTTTTTTCTATTCTTTATACCTCTCCGCTTTTGGCTGTTGATTACGTTTACGACAAAACCAAGCTCACTGATGATGAAATTACCCGCTTAAAAAAACTTCGCGATAGAAATAGTGAATATTGGAAAGAAGAAACTTATCACATAAAAAGTAACAACCGAGTTTATCCAAACATTCCCGCATTATTCCCTAAACATCCTTTCGATCCATTCGAAAACATCAATAATTCAAAAAGGATTTCTTTTTATGACAAAGAATACACTGAAGATTACCTTGTTGGTTTTGCTCAAGGTTT…	AGAAGTTTAAAAAATCATTTATTATAAGTCTATTTTTTTCTATTCTTTATACCTCTCCGCTTTTGGCTGTTGATTACGTTTACGACAAAACCAAGCTCACTGATGATGAAATTACCCGCTTAAAAAAACTTCGCGATAGAAATAGTGAATATTGGAAAGAAGAAACTTATCACATAAAAAGTAACAACCGAGTTTATCCAAACATTCCCGCATTATTCCCTAAACATCCTTTCGATCCATTCGAAAACATCAATAATTCAAAAAGGATTTCTTTTTATGACAAAGAATACACTGAAGATTACCTTGTTGGTTTTGCTCAAGGTTTAGGCGTTGCAAAAAGAAATGGGGAAACAGAAAAACCAATACGGCAATATTTTAAGGAATGTTTAAACACTTGGA…	KFKKSFIISLFFSILYTSPLLAVDYVYDKTKLTDDEITRLKKLRDRNSEYWKEETYHIKSNNRVYPNIPALFPKHPFDPFENINNSKRISFYDKEYTEDYLVGFAQGLGVAKRNGETEKPIRQYFKECLNTWKYSDDTCKSQQSIPTVRSDIFALNTKIKNSHINSEIFAVGNYTKLMYSAQHHSIWSEHLYSNSELSLDVDNSHVIGQTIDLGALELTNSLWEPRWNSNIDYLITKNAEIRFNTKSESLLVKEDYAGGARFRFAYGLKDKVPETPILTFEKNITGTSDIIFEGKVLDNLKHLDGHQIIKVNGTADKHAFRLSGKHQKGIYTLSLQQRQDGFFTKVQERDDIAIYAQQAQAANTLFNLRLNDKNSDIFDRTLPRKGLWLRLISGHLSQD…	NTHi_NCTC12975	ATTGAAGAGTTTGATCATGGCTCAGATTGAACGCTGGCGGCAGGCTTAACACATGCAAGTCGAACGGTAGCAGGAGAAAGCTTGCTTTCTTGCTGACGAGTGGCGGACGGGTGAGTAATGCTTGGGAATCTGGCTTATGGAGGGGGATAACGACGGGAAACTGTCGCTAATACCGCGTATTATCGGAAGATGAAAGTGCGGGACTGAGAGGCCGCATGCCATAGGATGAGCCCAAGTGGGATTAGGTAGTTGGTGGGGTAAATGCCTACCAAGCCTGCGATCTCTAGCTGGTCTGAGAGGATGACCAGCCACACTGGAACTGAGACACGGTCCAGACTCCTACGGGAGGCAGCAGTGGGGAATATTGCGCAATGGGGGGAACCCTGACGCAGCCATGCC…	KFKKSFIISLFFSILYTSPLLAVDYVYDKTKLTDDEITRLKKLRDRNSEYWKEETYHIKSNNRVYPNIPALFPKHPFDPFENINNSKRISFYDKEYTEDYLVGFAQGLGVAKRNGETEKPIRQYFKECLNTWKYSDDTCKSQQSIPTVRSDIFALNTKIKNSHINSEIFAVGNYTKLMYSAQHHSIWSEHLYSNSELSLDVDNSHVIGQTIDLGALELTNSLWEPRWNSNIDYLITKNAEIR			1.1	NTHi_NCTC12975	OFF	16	NCTC12975
18	Haemophilus influenzae biotype aegyptius strain HE40/F3043 chromosome, complete genome	aegyptius strain HE40/F3043	CP043811.1	0.66	0	0.8375	ATGAAACTCGAAGCAAGCAAGCAAGCAAGCAAGCAAGCAAGCAAGCAAGCAAGCAAGCAAGCAAGCAAGCAAGCAAGCAGAAGTTTAGTTTAATCTATTCCTTATTGATAGCATTTTTATTTATTCCATATTCTGTTAGCGGTGAGCCTAAATATGTTCAAGAATATTTTGTCAAAGAAAGAGGAATTCAGTATTTTGGAGAGGGAAGTGGTGCTTCCGTATTCTATTCATTAAAAGATATGCTCGATCGAAATTCTGTAGCTTGGAGTCCTGTTCCTAAACAAATTATTGATTATATAACAAATACTGAAGCCTGCTATTTTTCACACCCAGATTCCCCTAAAGATGATTGTCAACTATTTGGTTCCAATACTTATGAAAAAAAATGGTTCCTCACTG…	AGAAGTTTAGTTTAATCTATTCCTTATTGATAGCATTTTTATTTATTCCATATTCTGTTAGCGGTGAGCCTAAATATGTTCAAGAATATTTTGTCAAAGAAAGAGGAATTCAGTATTTTGGAGAGGGAAGTGGTGCTTCCGTATTCTATTCATTAAAAGATATGCTCGATCGAAATTCTGTAGCTTGGAGTCCTGTTCCTAAACAAATTATTGATTATATAACAAATACTGAAGCCTGCTATTTTTCACACCCAGATTCCCCTAAAGATGATTGTCAACTATTTGGTTCCAATACTTATGAAAAAAAATGGTTCCTCACTGATTTTTCAGAGCAAAAATATGGGGCAGAAGAAGAAAATGGAATATTTGGTAATGAATATGCTAAACATTTTGTTTACC…	KFSLIYSLLIAFLFIPYSVSGEPKYVQEYFVKERGIQYFGEGSGASVFYSLKDMLDRNSVAWSPVPKQIIDYITNTEACYFSHPDSPKDDCQLFGSNTYEKKWFLTDFSEQKYGAEEENGIFGNEYAKHFVYPFREDIPFYSESEKLYKLPVLYQSYLYDNYETEKTSRPLNALINNRVYDFNVLAIDNYRSKFPDETRGLTLTVKNQSEVRGATLQLLKMVLQDSLWEPRFNSDVHHLETQNANIRFNSTNTRLTVHENYQGDGSRFFIKFNPKEATQPVLTFDKDVTGTSNIVFEKPIDDLKSLDGHQIIKVNGTADKHAFRLSGKHQKGIYTLSLQQRPEGFFTKVQERDDIAIYAQQAQAANTLFALRLNDKNSDIFDRTLPRKGLWLRLISGHL…	aeg_HE40/F3043	ATTGAAGAGTTTGATCATGGCTCAGATTGAACGCTGGCGGCAGGCTTAACACATGCAAGTCGAACGGTAGCAGGAGGAAGCTTGCTTTCTTGCTGACGAGTGGCGGACGGGTGAGTAATGCTTGGGAATCTGGCTTATGGAGGGGGATAACGACGGGAAACTGTCGCTAATACCGCGTAGTGTCGAGAGACGAAAGGGTGGGACTTTTAGCCACCTGCCATGAGATGAGCCCAAGTGGGATTAGGTAGTTGGTGTGGTAAAGGCTCACCAAGCCTGCGATCTCTAGCTGGTCTGAGAGGATGACCAGCCACACTGGAACTGAGACACGGTCCAGACTCCTACGGGAGGCAGCAGTGGGGAATATTGCGCAATGGGGGGAACCCTGACGCAGCCATGCCG…	KFSLIYSLLIAFLFIPYSVSGEPKYVQEYFVKERGIQYFGEGSGASVFYSLKDMLDRNSVAWSPVPKQIIDYITNTEACYFSHPDSPKDDCQLFGSNTYEKKWFLTDFSEQKYGAEEENGIFGNEYAKHFVYPFREDIPFYSESEKLYKLPVLYQSYLYDNYETEKTSRPLNALINNRVYDFNVLAIDNYRSKFPDETRGLTLTVKNQSEVRGATLQLLKMVLQDSLWEPRFNSDVHHLETQNANIR			3.1	aeg_HE40/F3043	OFF	17	HE40/F3043
19	Haemophilus aegyptius strain NCTC8134 genome assembly, chromosome: 1	aegyptius strain NCTC8134	LR134395.1	0.66	0	0.8375	ATGAAACTCGAAGCAAGCAAGCAAGCAAGCAAGCAAGCAAGCAAGCAAGCAAGCAAGCAAGCAAGCAAGCAAGCAAGCAGAAGTTTAGTTTAATCTATTCCTTATTGATAGCATTTTTATTTATTCCATATTCTGTTAGCGGTGAGCCTAAATATGTTCAAGAATATTTTGTCAAAGAAAGAGGAATTCAGTATTTTGGAGAGGGAAGTGGTGCTTCCGTATTCTATTCATTAAAAGATATGCTCGATCGAAATTCTGTAGCTTGGAGTCCTGTTCCTAAACAAATTATTGATTATATAACAAATACTGAAGCCTGCTATTTTTCACACCCAGATTCCCCTAAAGATGATTGTCAACTATTTGGTTCCAATACTTATGAAAAAAAATGGTTCCTCACTG…	AGAAGTTTAGTTTAATCTATTCCTTATTGATAGCATTTTTATTTATTCCATATTCTGTTAGCGGTGAGCCTAAATATGTTCAAGAATATTTTGTCAAAGAAAGAGGAATTCAGTATTTTGGAGAGGGAAGTGGTGCTTCCGTATTCTATTCATTAAAAGATATGCTCGATCGAAATTCTGTAGCTTGGAGTCCTGTTCCTAAACAAATTATTGATTATATAACAAATACTGAAGCCTGCTATTTTTCACACCCAGATTCCCCTAAAGATGATTGTCAACTATTTGGTTCCAATACTTATGAAAAAAAATGGTTCCTCACTGATTTTTCAGAGCAAAAATATGGGGCAGAAGAAGAAAATGGAATATTTGGTAATGAATATGCTAAACATTTTGTTTACC…	KFSLIYSLLIAFLFIPYSVSGEPKYVQEYFVKERGIQYFGEGSGASVFYSLKDMLDRNSVAWSPVPKQIIDYITNTEACYFSHPDSPKDDCQLFGSNTYEKKWFLTDFSEQKYGAEEENGIFGNEYAKHFVYPFREDIPFYSESEKLYKLPVLYQSYLYDNYETEKTSRPLNALINNRVYDFNVLAIDNYRSKFPDETRGLTLTVKNQSEVRGATLQLLKMVLQDSLWEPRFNSDVHHLETQNANIRFNSTNTRLTVHENYQGDGSRFFIKFNPKEATQPVLTFDKDVTGTSNIVFEKPIDDLKSLDGHQIIKVNGTADKHAFRLSGKHQKGIYTLSLQQRPEGFFTKVQERDDIAIYAQQAQAANTLFALRLNDKNSDIFDRTLPRKGLWLRLISGHL…	aeg_NCTC8134	ATTGAAGAGTTTGATCATGGCTCAGATTGAACGCTGGCGGCAGGCTTAACACATGCAAGTCGAACGGTAGCAGGAGAAAGCTTGCTTTCTTGCTGACGAGTGGCGGACGGGTGAGTAATGCTTGGGAATCTGGCTTATGGAGGGGGATAACGACGGGAAACTGTCGCTAATACCGCGTAGTGTCGAGAGACGAAAGTGCGGGACTGAGAGGCCGCATGCCATAGGATGAGCCCAAGTGGGATTAGGTAGTTGGTGGGGTAAAGGTCTACCAAGCCTGCGATCTCTAGCTGGTCTGAGAGGATGACCAGCCACACTGGAACTGAGACACGGTCCAGACTCCTACGGGAGGCAGCAGTGGGGAATATTGCGCAATGGGGGGAACCCTGACGCAGCCATGCC…	KFSLIYSLLIAFLFIPYSVSGEPKYVQEYFVKERGIQYFGEGSGASVFYSLKDMLDRNSVAWSPVPKQIIDYITNTEACYFSHPDSPKDDCQLFGSNTYEKKWFLTDFSEQKYGAEEENGIFGNEYAKHFVYPFREDIPFYSESEKLYKLPVLYQSYLYDNYETEKTSRPLNALINNRVYDFNVLAIDNYRSKFPDETRGLTLTVKNQSEVRGATLQLLKMVLQDSLWEPRFNSDVHHLETQNANIR			3.1	aeg_NCTC8134	OFF	17	NCTC8134
20	Haemophilus influenzae aegyptius strain M14951 chromosome	aegyptius strain M14951	CP031244.1	0.66	0	0.8371	ATGAAACTCGAAGCAAGCAAGCAAGCAAGCAAGCAAGCAAGCAAGCAAGCAAGCAAGCAAGCAAGCAAGCAAGCAAGCAAGCAAGCAAGCAGAAGTTTAGTTTAATCTATTCCTTATTGATAGCATTTTTATTTATTCCATATTCTGTTAGCGGTGAGCCTAAATATGTTCAAGAATATTTTGTCAAAGAAAGAGGAATTCAGTATTTTGGAGAGGGAAGTGGTGCTTCCGTATTCTATTCATTAAAAGATATGCTCGATCGAAATTCTGTAGCTTGGAGTCCTGTTCCTAAACAAATTATTGATTATATAACAAATACTGAAGCCTGCTATTTTTCACACCCAGATTCCCCTAAAGATGATTGTCAACTATTTGGTTCCAATACTTATGAAAAAAAAT…	AGAAGTTTAGTTTAATCTATTCCTTATTGATAGCATTTTTATTTATTCCATATTCTGTTAGCGGTGAGCCTAAATATGTTCAAGAATATTTTGTCAAAGAAAGAGGAATTCAGTATTTTGGAGAGGGAAGTGGTGCTTCCGTATTCTATTCATTAAAAGATATGCTCGATCGAAATTCTGTAGCTTGGAGTCCTGTTCCTAAACAAATTATTGATTATATAACAAATACTGAAGCCTGCTATTTTTCACACCCAGATTCCCCTAAAGATGATTGTCAACTATTTGGTTCCAATACTTATGAAAAAAAATGGTTCCTCACTGATTTTTCAGAGCAAAAATATGGGGCAGAAGAAGAAAATGGAATATTTGGTAATGAATATGCTAAACATTTTGTTTACC…	KFSLIYSLLIAFLFIPYSVSGEPKYVQEYFVKERGIQYFGEGSGASVFYSLKDMLDRNSVAWSPVPKQIIDYITNTEACYFSHPDSPKDDCQLFGSNTYEKKWFLTDFSEQKYGAEEENGIFGNEYAKHFVYPFREDIPFYSESEKLYKLPVLYQSYLYDNYETEKTSRPLNALINNRVYDFNVLAIDNYRSKFPDETRGLTLTVKNQSEVRGATLQLLKMVLQDSLWEPRFNSDVHHLETQNANIRFNSTNTRLTVHENYQGDGSRFFIKFNPKEATQPVLTFDKDVTGTSNIVFEKPIDDLKSLDGHQIIKVNGTADKHAFRLSGKHQKGIYTLSLQQRPEGFFTKVQERDDIAIYAQQAQAANTLFALRLNDKNSDIFDRTLPRKGLWLRLISGHL…	aeg_M14951	ATTGAAGAGTTTGATCATGGCTCAGATTGAACGCTGGCGGCAGGCTTAACACATGCAAGTCGAACGGTAGCAGGAGGAAGCTTGCTTTCTTGCTGACGAGTGGCGGACGGGTGAGTAATGCTTGGGAATCTGGCTTATGGAGGGGGATAACGACGGGAAACTGTCGCTAATACCGCGTAGTGTCGAGAGACGAAAGGGTGGGACTTTTAGCCACCTGCCATGAGATGAGCCCAAGTGGGATTAGGTAGTTGGTGTGGTAAAGGCTCACCAAGCCTGCGATCTCTAGCTGGTCTGAGAGGATGACCAGCCACACTGGAACTGAGACACGGTCCAGACTCCTACGGGAGGCAGCAGTGGGGAATATTGCGCAATGGGGGGAACCCTGACGCAGCCATGCCG…	KFSLIYSLLIAFLFIPYSVSGEPKYVQEYFVKERGIQYFGEGSGASVFYSLKDMLDRNSVAWSPVPKQIIDYITNTEACYFSHPDSPKDDCQLFGSNTYEKKWFLTDFSEQKYGAEEENGIFGNEYAKHFVYPFREDIPFYSESEKLYKLPVLYQSYLYDNYETEKTSRPLNALINNRVYDFNVLAIDNYRSKFPDETRGLTLTVKNQSEVRGATLQLLKMVLQDSLWEPRFNSDVHHLETQNANIR			3.1	aeg_M14951	OFF	20	M14951
21	Haemophilus aegyptius strain NCTC8502 genome assembly, chromosome: 1	aegyptius strain NCTC8502	LS483429.1	0.66	0	0.8375	ATGAAATTCGAAGCAAGCAAGCAAGCAAGCAAGCAAGCAAGCAAGCAAGCAAGCAAGCAAGCAAGCAAGCAAGCAAGCAAGCAAGCAAGCAAGCAAGCAAGCAAGCAAGCAGAAGTTTAGTTTAATCTATTCCTTATTGATAGCATTTTTATTTATTCCATATTCTGTTAGCGGTGAGCCTAAATATGTTCAAGAATATTTTGTCAAAGAAAGAGGAATTCAGTATTTTGGAGAGGGAAGTGGTGCTTCCGTATTCTATTCATTAAAAGATATGCTCGATCGAAATTCTGTAGCTTGGAGTCCTGTTCCTAAACAAATTATTGATTATATAACAAATACTGAAGCCTGCTATTTTTCACACCCAGATTCCCCTAAAGATGATTGTCAACTATTTGGTTC…	AGAAGTTTAGTTTAATCTATTCCTTATTGATAGCATTTTTATTTATTCCATATTCTGTTAGCGGTGAGCCTAAATATGTTCAAGAATATTTTGTCAAAGAAAGAGGAATTCAGTATTTTGGAGAGGGAAGTGGTGCTTCCGTATTCTATTCATTAAAAGATATGCTCGATCGAAATTCTGTAGCTTGGAGTCCTGTTCCTAAACAAATTATTGATTATATAACAAATACTGAAGCCTGCTATTTTTCACACCCAGATTCCCCTAAAGATGATTGTCAACTATTTGGTTCCAATACTTATGAAAAAAAATGGTTCCTCACTGATTTTTCAGAGCAAAAATATGGGGCAGAAGAAGAAAATGGAATATTTGGTAATGAATATGCTAAACATTTTGTTTACC…	KFSLIYSLLIAFLFIPYSVSGEPKYVQEYFVKERGIQYFGEGSGASVFYSLKDMLDRNSVAWSPVPKQIIDYITNTEACYFSHPDSPKDDCQLFGSNTYEKKWFLTDFSEQKYGAEEENGIFGNEYAKHFVYPFREDIPFYSESEKLYKLPVLYQSYLYDNYETEKTSRPLNALINNRVYDFNVLAIDNYRSKFPDETRGLTLTVKNQSEVRGATLQLLKMVLQDSLWEPRFNSDVHHLETQNANIRFNSTNTRLTVHENYQGDGSRFFIKFNPKEATQPVLTFDKDVTGTSNIVFEKPIDDLKSLDGHQIIKVNGTADKHAFRLSGKHQKGIYTLSLQQRPEGFFTKVQERDDIAIYAQQAQAANTLFALRLNDKNSDIFDRTLPRKGLWLRLISGHL…	aeg_NCTC8502	ATTGAAGAGTTTGATCATGGCTCAGATTGAACGCTGGCGGCAGGCTTAACACATGCAAGTCGAACGGTAGCAGGAGAAAGCTTGCTTTCTTGCTGACGAGTGGCGGACGGGTGAGTAATGCTTGGGAATCTGGCTTATGGAGGGGGATAACGACGGGAAACTGTCGCTAATACCGCGTAGTGTCGAGAGACGAAAGTGCGGGACTGAGAGGCCGCATGCCATAGGATGAGCCCAAGTGGGATTAGGTAGTTGGTGGGGTAAAGGTCTACCAAGCCTGCGATCTCTAGCTGGTCTGAGAGGATGACCAGCCACACTGGAACTGAGACACGGTCCAGACTCCTACGGGAGGCAGCAGTGGGGAATATTGCGCAATGGGGGGAACCCTGACGCAGCCATGCC…	KFSLIYSLLIAFLFIPYSVSGEPKYVQEYFVKERGIQYFGEGSGASVFYSLKDMLDRNSVAWSPVPKQIIDYITNTEACYFSHPDSPKDDCQLFGSNTYEKKWFLTDFSEQKYGAEEENGIFGNEYAKHFVYPFREDIPFYSESEKLYKLPVLYQSYLYDNYETEKTSRPLNALINNRVYDFNVLAIDNYRSKFPDETRGLTLTVKNQSEVRGATLQLLKMVLQDSLWEPRFNSDVHHLETQNANIR			3.1	aeg_NCTC8502	OFF	25	NCTC8502
22	Haemophilus influenzae aegyptius F3047 complete genome	aegyptius strain F3047	FQ670204.1	0.66	0	0.8375	ATGAAACTCGAAGCAAGCAAGCAAGCAAGCAAGCAAGCAAGCAAGCAAGCAAGCAAGCAAGCAAGCAAGCAAGCAAGCAAGCAAGCAAGCAGAAGTTTAGTTTAATCTATTCCTTATTGATAGCATTTTTATTTATTCCATATTCTGTTAGCGGTGAGCCTAAATATGTTCAAGAATATTTTGTCAAAGAAAGAGGAATTCAGTATTTTGGAGAGGGAAGTGGTGCTTCCGTATTCTATTCATTAAAAGATATGCTCGATCGAAATTCTGTAGCTTGGAGTCCTGTTCCTAAACAAATTATTGATTATATAACAAATACTGAAGCCTGCTATTTTTCACACCCAGATTCCCCTAAAGATGATTGTCAACTATTTGGTTCCAATACTTATGAAAAAAAAT…	AGAAGTTTAGTTTAATCTATTCCTTATTGATAGCATTTTTATTTATTCCATATTCTGTTAGCGGTGAGCCTAAATATGTTCAAGAATATTTTGTCAAAGAAAGAGGAATTCAGTATTTTGGAGAGGGAAGTGGTGCTTCCGTATTCTATTCATTAAAAGATATGCTCGATCGAAATTCTGTAGCTTGGAGTCCTGTTCCTAAACAAATTATTGATTATATAACAAATACTGAAGCCTGCTATTTTTCACACCCAGATTCCCCTAAAGATGATTGTCAACTATTTGGTTCCAATACTTATGAAAAAAAATGGTTCCTCACTGATTTTTCAGAGCAAAAATATGGGGCAGAAGAAGAAAATGGAATATTTGGTAATGAATATGCTAAACATTTTGTTTACC…	KFSLIYSLLIAFLFIPYSVSGEPKYVQEYFVKERGIQYFGEGSGASVFYSLKDMLDRNSVAWSPVPKQIIDYITNTEACYFSHPDSPKDDCQLFGSNTYEKKWFLTDFSEQKYGAEEENGIFGNEYAKHFVYPFREDIPFYSESEKLYKLPVLYQSYLYDNYETEKTSRPLNALINNRVYDFNVLAIDNYRSKFPDETRGLTLTVKNQSEVRGATLQLLKMVLQDSLWEPRFNSDVHHLETQNANIRFNSTNTRLTVHENYQGDGSRFFIKFNPKEATQPVLTFDKDVTGTSNIVFEKPIDDLKSLDGHQIIKVNGTADKHAFRLSGKHQKGIYTLSLQQRPEGFFTKVQERDDIAIYAQQAQAANTLFALRLNDKNSDIFDRTLPRKGLWLRLISGHL…	aeg_F3047	ATTGAAGAGTTTGATCATGGCTCAGATTGAACGCTGGCGGCAGGCTTAACACATGCAAGTCGAACGGTAGCAGGAGGAAGCTTGCTTTCTTGCTGACGAGTGGCGGACGGGTGAGTAATGCTTGGGAATCTGGCTTATGGAGGGGGATAACGACGGGAAACTGTCGCTAATACCGCGTAGTGTCGAGAGACGAAAGGGTGGGACTTTTAGCCACCTGCCATGAGATGAGCCCAAGTGGGATTAGGTAGTTGGTGTGGTAAAGGCTCACCAAGCCTGCGATCTCTAGCTGGTCTGAGAGGATGACCAGCCACACTGGAACTGAGACACGGTCCAGACTCCTACGGGAGGCAGCAGTGGGGAATATTGCGCAATGGGGGGAACCCTGACGCAGCCATGCCG…	KFSLIYSLLIAFLFIPYSVSGEPKYVQEYFVKERGIQYFGEGSGASVFYSLKDMLDRNSVAWSPVPKQIIDYITNTEACYFSHPDSPKDDCQLFGSNTYEKKWFLTDFSEQKYGAEEENGIFGNEYAKHFVYPFREDIPFYSESEKLYKLPVLYQSYLYDNYETEKTSRPLNALINNRVYDFNVLAIDNYRSKFPDETRGLTLTVKNQSEVRGATLQLLKMVLQDSLWEPRFNSDVHHLETQNANIR			3.1	aeg_F3047	OFF	20	F3047
23	Haemophilus aegyptius ATCC 11116 aka R1967	aegyptius strain ATCC 11116	AF385404.1	0.66	0	0.8371	ATGAAATTCGAAGCAAGCAAGCAAGCAAGCAAGCAAGCAAGCAAGCAAGCAAGCAAGCAAGCAAGCAAGCAAGCAAGCAAGCAAGCAAGCAAGCAAGCAAGCAAGCAAGCAAGCAGAAGTTTAGTTTAATCTATTCCTTATTGATAGCATTTTTATTTATTCCATATTCTGTTAGCGGTGAGCCTAAATATGTTCAAGAATATTTTGTCAAAGAAAGAGGAATTCAGTATTTTGGAGAGGGAAGTGGTGCTTCCGTATTCTATTCATTAAAAGATATGCTCGATCGAAATTCTGTAGCTTGGAGTCCTGTTCCTAAACAAATTATTGATTATATAACAAATACTGAAGCCTGCTATTTTTCACACCCAGATTCCCCTAAAGATGATTGTCAACTATTTG…	AGAAGTTTAGTTTAATCTATTCCTTATTGATAGCATTTTTATTTATTCCATATTCTGTTAGCGGTGAGCCTAAATATGTTCAAGAATATTTTGTCAAAGAAAGAGGAATTCAGTATTTTGGAGAGGGAAGTGGTGCTTCCGTATTCTATTCATTAAAAGATATGCTCGATCGAAATTCTGTAGCTTGGAGTCCTGTTCCTAAACAAATTATTGATTATATAACAAATACTGAAGCCTGCTATTTTTCACACCCAGATTCCCCTAAAGATGATTGTCAACTATTTGGTTCCAATACTTATGAAAAAAAATGGTTCCTCACTGATTTTTCAGAGCAAAAATATGGGGCAGAAGAAGAAAATGGAATATTTGGTAATGAATATGCTAAACATTTTGTTTACC…	KFSLIYSLLIAFLFIPYSVSGEPKYVQEYFVKERGIQYFGEGSGASVFYSLKDMLDRNSVAWSPVPKQIIDYITNTEACYFSHPDSPKDDCQLFGSNTYEKKWFLTDFSEQKYGAEEENGIFGNEYAKHFVYPFREDFPFYSESEKLLSSCLDQSYLYDTIETEKNKPAINALINNRVYDFNVLAIDNYRSKFPDETRGLTLTVKNQSEVRGATLQLLKMVLQDSLWEPRFNSDVHHLETQNANIRFNSTNTRLTVHENYQGDGSRFFIKFNPKEATQPVLTFDKDVTGTSNIVFEKPIDDLKSLDGHQIIKVNGTADKHAFRLSGKHQKGIYTLSLQQRPEGFFTKVQERDDIAIYAQQAQAANTLFALRLNDKNSDIFDRTLPRKGLWLRLISGHLS…	aeg_ATCC 11116		KFSLIYSLLIAFLFIPYSVSGEPKYVQEYFVKERGIQYFGEGSGASVFYSLKDMLDRNSVAWSPVPKQIIDYITNTEACYFSHPDSPKDDCQLFGSNTYEKKWFLTDFSEQKYGAEEENGIFGNEYAKHFVYPFREDFPFYSESEKLLSSCLDQSYLYDTIETEKNKPAINALINNRVYDFNVLAIDNYRSKFPDETRGLTLTVKNQSEVRGATLQLLKMVLQDSLWEPRFNSDVHHLETQNANIR			3.1	aeg_ATCC 11116	OFF	26	ATCC 11116
24	Haemophilus influenzae biotype aegyptius strain HE37/F3052 chromosome, complete genome	aegyptius strain HE37/F3052	CP043810.1	0.66	0	0.8363	ATGAAAATCGAAGCAAGCAAGCAAGCAAGCAAGCAAGCAAGCAAGCAAGCAAGCAAGCAAGCAAGCAAGCAAGCAAGCAAGCAAGCAAGCAAGCAAGCAAGCAAGCAAGCAAGCAAGCAAGCAAGCAAGCAAGCAAGCAAGCAGAAGTTTAGTTTAATCTATTCCTTATTGATAGCATTTTTATTTATTCCATATTCTGTTAGCGGTGAGCCTAAATATGTTCAAGAATATTTTGTCAAAGAAAGAGGAATTCAGTATTTTGGAGAGGGAAGTGGTGCTTCCGTATTCTATTCATTAAAAGATATGCTCGATCGAAATTCTGTAGCTTGGAGTCCTGTTCCTAAACAAATTATTGATTATATAACAAATACTGAAGCCTGCTATTTTTCACACCCAGAT…	AGAAGTTTAGTTTAATCTATTCCTTATTGATAGCATTTTTATTTATTCCATATTCTGTTAGCGGTGAGCCTAAATATGTTCAAGAATATTTTGTCAAAGAAAGAGGAATTCAGTATTTTGGAGAGGGAAGTGGTGCTTCCGTATTCTATTCATTAAAAGATATGCTCGATCGAAATTCTGTAGCTTGGAGTCCTGTTCCTAAACAAATTATTGATTATATAACAAATACTGAAGCCTGCTATTTTTCACACCCAGATTCCCCTAAAGATGATTGTCAACTATTTGGTTCCAATACTTATGAAAAAAAATGGTTCCTCACTGATTTTTCAGAGCAAAAATATGGGGCAGAAGAAGAAAATGGAATATTTGGTAATGAATATGCTAAACATTTTGTTTACC…	KFSLIYSLLIAFLFIPYSVSGEPKYVQEYFVKERGIQYFGEGSGASVFYSLKDMLDRNSVAWSPVPKQIIDYITNTEACYFSHPDSPKDDCQLFGSNTYEKKWFLTDFSEQKYGAEEENGIFGNEYAKHFVYPFREDIPFYSESEKLYKLPVLYQSYLYDNYETEKTSRPLNALINNRVYDFNVLAIDNYRSKFPDETRGLTLTVKNQSEVRGATLQLLKMVLQDSLWEPRFNSDVHHLETQNANIRFNSTNTRLTVHENYQGDGSRFFIKFNPKEATQPVLTFDKDVTGTSNIVFEKPIDDLKSLDGHQIIKVNGTADKHAFRLSGKHQKGIYTLSLQQRPEGFFTKVQERDDIAIYAQQAQAANTLFALRLNDKNSDIFDRTLPRKGLWLRLISGHL…	aeg_HE37/F3052	ATTGAAGAGTTTGATCATGGCTCAGATTGAACGCTGGCGGCAGGCTTAACACATGCAAGTCGAACGGTAGCAGGAGGAAGCTTGCTTTCTTGCTGACGAGTGGCGGACGGGTGAGTAATGCTTGGGAATCTGGCTTATGGAGGGGGATAACGACGGGAAACTGTCGCTAATACCGCGTAGTGTCGAGAGACGAAAGGGTGGGACTTTTAGCCACCTGCCATGAGATGAGCCCAAGTGGGATTAGGTAGTTGGTGTGGTAAAGGCTCACCAAGCCTGCGATCTCTAGCTGGTCTGAGAGGATGACCAGCCACACTGGAACTGAGACACGGTCCAGACTCCTACGGGAGGCAGCAGTGGGGAATATTGCGCAATGGGGGTAACCCTGACGCAGCCATGCCG…	KFSLIYSLLIAFLFIPYSVSGEPKYVQEYFVKERGIQYFGEGSGASVFYSLKDMLDRNSVAWSPVPKQIIDYITNTEACYFSHPDSPKDDCQLFGSNTYEKKWFLTDFSEQKYGAEEENGIFGNEYAKHFVYPFREDIPFYSESEKLYKLPVLYQSYLYDNYETEKTSRPLNALINNRVYDFNVLAIDNYRSKFPDETRGLTLTVKNQSEVRGATLQLLKMVLQDSLWEPRFNSDVHHLETQNANIR			3.1	aeg_HE37/F3052	ON	33	HE37/F3052
25	Haemophilus influenzae biotype aegyptius strain HE7/F1946 chromosome, complete genome	aegyptius strain HE7/F1946	CP043770.1	0.66	0	0.8316	ATGAAACTCGAAGCAAGCAAGCAAGCAAGCAAGCAAGCAAGCAAGCAAGCAAGCAAGCAAGCAAGCAAGCAAGCAAGCAAGCAAGCAAGCAAGCAAGCAGAAGTTTAGTTTAATTTCTATTTTAGCCTCAACTTTTTTATTTATTTCTAATACTAGTTTTGCGGCTGCTGGTGATGTTCCTGCATATATCACTCAATATCTGACACATGAAAAGAAAGAACAGACTGGAGATTACTGGCATTATTATTACACTTATTCATTAAAAAGTATGCAAAATCCTGACTCTATTGTTTGGAAGCCTGTTCCTCAAAAAATAATTGATGGGTTGATTAAAGGATGGAAAGCTTGTCAAAATAGCAATGACTCAGATGATTGTTTTTTAATTGGTGCTCCTATACC…	AGAAGTTTAGTTTAATTTCTATTTTAGCCTCAACTTTTTTATTTATTTCTAATACTAGTTTTGCGGCTGCTGGTGATGTTCCTGCATATATCACTCAATATCTGACACATGAAAAGAAAGAACAGACTGGAGATTACTGGCATTATTATTACACTTATTCATTAAAAAGTATGCAAAATCCTGACTCTATTGTTTGGAAGCCTGTTCCTCAAAAAATAATTGATGGGTTGATTAAAGGATGGAAAGCTTGTCAAAATAGCAATGACTCAGATGATTGTTTTTTAATTGGTGCTCCTATACCAGTATTACCTGCTGGTATTGGGCTTGTAGGTGAAGATGATTTCTCAGATGGAGACGTCATACAGCCTGAAAAAGAAAATGGTACTTGGGATGCTCCTA…	KFSLISILASTFLFISNTSFAAAGDVPAYITQYLTHEKKEQTGDYWHYYYTYSLKSMQNPDSIVWKPVPQKIIDGLIKGWKACQNSNDSDDCFLIGAPIPVLPAGIGLVGEDDFSDGDVIQPEKENGTWDAPNAKHFILPFQEKRNVTSNGKDVPRTLFQSYLYSPIHKKRPKNALIDGKVYDVDVLAIDNYRFKFPNEPLRTLTLTVQNRSEVRGATLQLWKMKLQDSLWEPRFNSDVHHLETQNANIRFNSTNTRLTVHENYQGDGSRFFIKFNPKEATQPVLTFDKDVTGTSNIIFETPIEDLKSLDGHQIIKVNGTADKRAFRLSGKHQKGIYNLFLKQCQGGFCTGIQERNDIAIYAQQAQAANTLFALRLNDKNSDIFDRTLPRKGLWLRLIS…	aeg_HE7/F1946	ATTGAAGAGTTTGATCATGGCTCAGATTGAACGCTGGCGGCAGGCTTAACACATGCAAGTCGAACGGTAGCAGGAGAAAGCTTGCTTTCTTGCTGACGAGTGGCGGACGGGTGAGTAATGCTTGGGAATCTGGCTTATGGAGGGGGATAACGACGGGAAACTGTCGCTAATACCGCGTAGTGTCGAGAGACGAAAGTGCGGGACTGAGAGGCCGCATGCCATAGGATGAGCCCAAGTGGGATTAGGTAGTTGGTGGGGTAAAGGCCTACCAAGCCTGCGATCTCTAGCTGGTCTGAGAGGATGACCAGCCACACTGGAACTGAGACACGGTCCAGACTCCTACGGGAGGCAGCAGTGGGGAATATTGCGCAATGGGGGGAACCCTGACGCAGCCATGCC…	KFSLISILASTFLFISNTSFAAAGDVPAYITQYLTHEKKEQTGDYWHYYYTYSLKSMQNPDSIVWKPVPQKIIDGLIKGWKACQNSNDSDDCFLIGAPIPVLPAGIGLVGEDDFSDGDVIQPEKENGTWDAPNAKHFILPFQEKRNVTSNGKDVPRTLFQSYLYSPIHKKRPKNALIDGKVYDVDVLAIDNYRFKFPNEPLRTLTLTVQNRSEVRGATLQLWKMKLQDSLWEPRFNSDVHHLETQNANIR			3.2	aeg_HE07/F1946	OFF	22	HE7/F1946
26	Haemophilus influenzae biotype aegyptius strain HE15/F3028 chromosome, complete genome	aegyptius strain HE15/F3028	CP043771.1	0.66	0	0.8316	ATGAAACTCGAAGCAAGCAAGCAAGCAAGCAAGCAAGCAAGCAAGCAAGCAAGCAAGCAAGCAAGCAAGCAAGCAAGCAAGCAAGCAAGCAAGCAAGCAGAAGTTTAGTTTAATTTCTATTTTAGCCTCAACTTTTTTATTTATTTCTAATACTAGTTTTGCGGCTGCTGGTGATGTTCCTGCATATATCACTCAATATCTGACACATGAAAAGAAAGAACAGACTGGAGATTACTGGCATTATTATTACACTTATTCATTAAAAAGTATGCAAAATCCTGACTCTATTGTTTGGAAGCCTGTTCCTCAAAAAATAATTGATGGGTTGATTAAAGGATGGAAAGCTTGTCAAAATAGCAATGACTCAGATGATTGTTTTTTAATTGGTGCTCCTATACC…	AGAAGTTTAGTTTAATTTCTATTTTAGCCTCAACTTTTTTATTTATTTCTAATACTAGTTTTGCGGCTGCTGGTGATGTTCCTGCATATATCACTCAATATCTGACACATGAAAAGAAAGAACAGACTGGAGATTACTGGCATTATTATTACACTTATTCATTAAAAAGTATGCAAAATCCTGACTCTATTGTTTGGAAGCCTGTTCCTCAAAAAATAATTGATGGGTTGATTAAAGGATGGAAAGCTTGTCAAAATAGCAATGACTCAGATGATTGTTTTTTAATTGGTGCTCCTATACCAGTATTACCTGCTGGTATTGGGCTTGTAGGTGAAGATGATTTCTCAGATGGAGACGTCATACAGCCTGAAAAAGAAAATGGTACTTGGGATGCTCCTA…	KFSLISILASTFLFISNTSFAAAGDVPAYITQYLTHEKKEQTGDYWHYYYTYSLKSMQNPDSIVWKPVPQKIIDGLIKGWKACQNSNDSDDCFLIGAPIPVLPAGIGLVGEDDFSDGDVIQPEKENGTWDAPNAKHFILPFQEKRNVTSNGKDVPRTLFQSYLYSPIHKKRPKNALIDGKVYDVDVLAIDNYRFKFPNEPLRTLTLTVQNRSEVRGATLQLWKMKLQDSLWEPRFNSDVHHLETQNANIRFNSTNTRLTVHENYQGDGSRFFIKFNPKEATQPVLTFDKDVTGTSNIIFETPIEDLKSLDGHQIIKVNGTADKRAFRLSGKHQKGIYNLFLKQCQGGFCTGIQERNDIAIYAQQAQAANTLFALRLNDKNSDIFDRTLPRKGLWLRLIS…	aeg_HE15/F3028	ATTGAAGAGTTTGATCATGGCTCAGATTGAACGCTGGCGGCAGGCTTAACACATGCAAGTCGAACGGTAGCAGGAGAAAGCTTGCTTTCTTGCTGACGAGTGGCGGACGGGTGAGTAATGCTTGGGAATCTGGCTTATGGAGGGGGATAACGACGGGAAACTGTCGCTAATACCGCGTAGTGTCGAGAGACGAAAGTGCGGGACTGAGAGGCCGCATGCCATAGGATGAGCCCAAGTGGGATTAGGTAGTTGGTGGGGTAAAGGCCTACCAAGCCTGCGATCTCTAGCTGGTCTGAGAGGATGACCAGCCACACTGGAACTGAGACACGGTCCAGACTCCTACGGGAGGCAGCAGTGGGGAATATTGCGCAATGGGGGGAACCCTGACGCAGCCATGCC…	KFSLISILASTFLFISNTSFAAAGDVPAYITQYLTHEKKEQTGDYWHYYYTYSLKSMQNPDSIVWKPVPQKIIDGLIKGWKACQNSNDSDDCFLIGAPIPVLPAGIGLVGEDDFSDGDVIQPEKENGTWDAPNAKHFILPFQEKRNVTSNGKDVPRTLFQSYLYSPIHKKRPKNALIDGKVYDVDVLAIDNYRFKFPNEPLRTLTLTVQNRSEVRGATLQLWKMKLQDSLWEPRFNSDVHHLETQNANIR			3.2	aeg_HE15/F3028	OFF	22	HE15/F3028
27	Haemophilus influenzae biotype aegyptius strain HE24/F3037 chromosome, complete genome	aegyptius strain HE24/F3037	CP043772.1	0.66	0	0.8316	ATGAAACTCGAAGCAAGCAAGCAAGCAAGCAAGCAAGCAAGCAAGCAAGCAAGCAAGCAAGCAAGCAAGCAAGCAAGCAGAAGTTTAGTTTAATTTCTATTTTAGCCTCAACTTTTTTATTTATTTCTAATACTAGTTTTGCGGCTGCTGGTGATGTTCCTGCATATATCACTCAATATCTGACACATGAAAAGAAAGAACAGACTGGAGATTACTGGCATTATTATTACACTTATTCATTAAAAAGTATGCAAAATCCTGACTCTATTGTTTGGAAGCCTGTTCCTCAAAAAATAATTGATGGGTTGATTAAAGGATGGAAAGCTTGTCAAAATAGCAATGACTCAGATGATTGTTTTTTAATTGGTGCTCCTATACCAGTATTACCTGCTGGTATTG…	AGAAGTTTAGTTTAATTTCTATTTTAGCCTCAACTTTTTTATTTATTTCTAATACTAGTTTTGCGGCTGCTGGTGATGTTCCTGCATATATCACTCAATATCTGACACATGAAAAGAAAGAACAGACTGGAGATTACTGGCATTATTATTACACTTATTCATTAAAAAGTATGCAAAATCCTGACTCTATTGTTTGGAAGCCTGTTCCTCAAAAAATAATTGATGGGTTGATTAAAGGATGGAAAGCTTGTCAAAATAGCAATGACTCAGATGATTGTTTTTTAATTGGTGCTCCTATACCAGTATTACCTGCTGGTATTGGGCTTGTAGGTGAAGATGATTTCTCAGATGGAGACGTCATACAGCCTGAAAAAGAAAATGGTACTTGGGATGCTCCTA…	KFSLISILASTFLFISNTSFAAAGDVPAYITQYLTHEKKEQTGDYWHYYYTYSLKSMQNPDSIVWKPVPQKIIDGLIKGWKACQNSNDSDDCFLIGAPIPVLPAGIGLVGEDDFSDGDVIQPEKENGTWDAPNAKHFILPFQEKRNVTSNGKDVPRTLFQSYLYSPIHKKRPKNALIDGKVYDVDVLAIDNYRFKFPNEPLRTLTLTVQNRSEVRGATLQLWKMKLQDSLWEPRFNSDVHHLETQNANIRFNSTNTRLTVHENYQGDGSRFFIKFNPKEATQPVLTFDKDVTGTSNIIFETPIEDLKSLDGHQIIKVNGTADKRAFRLSGKHQKGIYNLFLKQCQGGFCTGIQERNDIAIYAQQAQAANTLFALRLNDKNSDIFDRTLPRKGLWLRLIS…	aeg_HE24/F3037	ATTGAAGAGTTTGATCATGGCTCAGATTGAACGCTGGCGGCAGGCTTAACACATGCAAGTCGAACGGTAGCAGGAGAAAGCTTGCTTTCTTGCTGACGAGTGGCGGACGGGTGAGTAATGCTTGGGAATCTGGCTTATGGAGGGGGATAACGACGGGAAACTGTCGCTAATACCGCGTAGTGTCGAGAGACGAAAGTGCGGGACTGAGAGGCCGCATGCCATAGGATGAGCCCAAGTGGGATTAGGTAGTTGGTGGGGTAAAGGCCTACCAAGCCTGCGATCTCTAGCTGGTCTGAGAGGATGGCCAGCCACACTGGAACTGAGACACGGTCCAGACTCCTACGGGAGGCAGCAGTGGGGAATATTGCGCAATGGGGGGAACCCTGACGCAGCCATGCC…	KFSLISILASTFLFISNTSFAAAGDVPAYITQYLTHEKKEQTGDYWHYYYTYSLKSMQNPDSIVWKPVPQKIIDGLIKGWKACQNSNDSDDCFLIGAPIPVLPAGIGLVGEDDFSDGDVIQPEKENGTWDAPNAKHFILPFQEKRNVTSNGKDVPRTLFQSYLYSPIHKKRPKNALIDGKVYDVDVLAIDNYRFKFPNEPLRTLTLTVQNRSEVRGATLQLWKMKLQDSLWEPRFNSDVHHLETQNANIR			3.2	aeg_HE24/F3037	OFF	17	HE24/F3037
28	Haemophilus influenzae aegyptius F3031 complete genome	aegyptius strain F3031	FQ670178.1	0.66	0	0.8316	ATGAAACTCGAAGCAAGCAAGCAAGCAAGCAAGCAAGCAAGCAAGCAAGCAAGCAAGCAAGCAAGCAAGCAAGCAAGCAAGCAAGCAAGCAAGCAAGCAAGCAAGCAAGCAAGCAAGCAAGCAGAAGTTTAGTTTAATTTCTATTTTAGCCTCAACTTTTTTATTTATTTCTAATACTAGTTTTGCGGCTGCTGGTGATGTTCCTGCATATATCACTCAATATCTGACACATGAAAAGAAAGAACAGACTGGAGATTACTGGCATTATTATTACACTTATTCATTAAAAAGTATGCAAAATCCTGACTCTATTGTTTGGAAGCCTGTTCCTCAAAAAATAATTGATGGGTTGATTAAAGGATGGAAAGCTTGTCAAAATAGCAATGACTCAGATGATTG…	AGAAGTTTAGTTTAATTTCTATTTTAGCCTCAACTTTTTTATTTATTTCTAATACTAGTTTTGCGGCTGCTGGTGATGTTCCTGCATATATCACTCAATATCTGACACATGAAAAGAAAGAACAGACTGGAGATTACTGGCATTATTATTACACTTATTCATTAAAAAGTATGCAAAATCCTGACTCTATTGTTTGGAAGCCTGTTCCTCAAAAAATAATTGATGGGTTGATTAAAGGATGGAAAGCTTGTCAAAATAGCAATGACTCAGATGATTGTTTTTTAATTGGTGCTCCTATACCAGTATTACCTGCTGGTATTGGGCTTGTAGGTGAAGATGATTTCTCAGATGGAGACGTCATACAGCCTGAAAAAGAAAATGGTACTTGGGATGCTCCTA…	KFSLISILASTFLFISNTSFAAAGDVPAYITQYLTHEKKEQTGDYWHYYYTYSLKSMQNPDSIVWKPVPQKIIDGLIKGWKACQNSNDSDDCFLIGAPIPVLPAGIGLVGEDDFSDGDVIQPEKENGTWDAPNAKHFILPFQEKRNVTSNGKDVPRTLFQSYLYSPIHKKRPKNALIDGKVYDVDVLAIDNYRFKFPNEPLRTLTLTVQNRSEVRGATLQLWKMKLQDSLWEPRFNSDVHHLETQNANIRFNSTNTRLTVHENYQGDGSRFFIKFNPKEATQPVLTFDKDVTGTSNIIFETPIEDLKSLDGHQIIKVNGTADKRAFRLSGKHQKGIYNLFLKQCQGGFCTGIQERNDIAIYAQQAQAANTLFALRLNDKNSDIFDRTLPRKGLWLRLIS…	aeg_F3031	ATTGAAGAGTTTGATCATGGCTCAGATTGAACGCTGGCGGCAGGCTTAACACATGCAAGTCGAACGGTAGCAGGAGAAAGCTTGCTTTCTTGCTGACGAGTGGCGGACGGGTGAGTAATGCTTGGGAATCTGGCTTATGGAGGGGGATAACGACGGGAAACTGTCGCTAATACCGCGTAGTGTCGAGAGACGAAAGTGCGGGACTGAGAGGCCGCATGCCATAGGATGAGCCCAAGTGGGATTAGGTAGTTGGTGGGGTAAAGGCCTACCAAGCCTGCGATCTCTAGCTGGTCTGAGAGGATGACCAGCCACACTGGAACTGAGACACGGTCCAGACTCCTACGGGAGGCAGCAGTGGGGAATATTGCGCAATGGGGGGAACCCTGACGCAGCCATGCC…	KFSLISILASTFLFISNTSFAAAGDVPAYITQYLTHEKKEQTGDYWHYYYTYSLKSMQNPDSIVWKPVPQKIIDGLIKGWKACQNSNDSDDCFLIGAPIPVLPAGIGLVGEDDFSDGDVIQPEKENGTWDAPNAKHFILPFQEKRNVTSNGKDVPRTLFQSYLYSPIHKKRPKNALIDGKVYDVDVLAIDNYRFKFPNEPLRTLTLTVQNRSEVRGATLQLWKMKLQDSLWEPRFNSDVHHLETQNANIR			3.2	aeg_F3031	OFF	28	F3031
29	Haemophilus influenzae strain PittGG chromosome, complete genome	NTHiPittGG	CP044497.1	0.54	0	0.901	ATGAAACTCGAAGCAAGCAAGCAAGCAAGCAAGCAAGCAAGCAAGCAAGCAAGCAAGCAAGCAAGCAAGCAGAAGTTTAAAAAATCATTTATTGTAAGTCTATTTTTTTCTATTCTTTATACCTCTCCGCTTTTGGCTGTTGATTACGTTTACGACAAAACCAAGCTCACTGATGATGAAATTATCCGCTTAAAAAAACTCCGCGATAGAAATAGTGAATATTGGAAAGATGATTTGTTCAGATTTGATTTGCCAAATGACTCGGGAAAATATTTTGAAGGAAAACCTATTCTCCGTCATGACATTGAGGGGGCGGCAAAAGGGAATTTCTTATATCCAATTTTAACTTTTTCTAAAAAGACTTATAACGATACTATTAATCCTGACGAAAAAATCTCT…	AGAAGTTTAAAAAATCATTTATTGTAAGTCTATTTTTTTCTATTCTTTATACCTCTCCGCTTTTGGCTGTTGATTACGTTTACGACAAAACCAAGCTCACTGATGATGAAATTATCCGCTTAAAAAAACTCCGCGATAGAAATAGTGAATATTGGAAAGATGATTTGTTCAGATTTGATTTGCCAAATGACTCGGGAAAATATTTTGAAGGAAAACCTATTCTCCGTCATGACATTGAGGGGGCGGCAAAAGGGAATTTCTTATATCCAATTTTAACTTTTTCTAAAAAGACTTATAACGATACTATTAATCCTGACGAAAAAATCTCTTTTTTCGACAGCCCTTATACCCCCGGCTACACGGCTGCTTTCGTGCAGGGATTTGGCGTTAAAGAAAGAA…	KFKKSFIVSLFFSILYTSPLLAVDYVYDKTKLTDDEIIRLKKLRDRNSEYWKDDLFRFDLPNDSGKYFEGKPILRHDIEGAAKGNFLYPILTFSKKTYNDTINPDEKISFFDSPYTPGYTAAFVQGFGVKERNGDTEEQAKQYIDEVRRRLKKNVNIELLGIEGNQPNNSPFVGNNIFQYNYYYNHIFNTHRSLKHSNINSEILAVGNVADLYYKHYIRSTPPLLGSLTIYDPSFPKLTVTDNSHVIGQVIHLYELNLENSLWEPRWDSDVSYLSLYNSHIRFNTKNESLVVGENRIRPTPDNALETEKDFKSRFSNIGYHSSSKIISYNNSRDYVLGYPSIRFAYDLSEREADKPVLTLKSKVRGKTAIVFEEKALNNLKNLTYRQLIKTETDIEPDA…	NTHi_PittGG	ATTGAAGAGTTTGATCATGGCTCAGATTGAACGCTGGCGGCAGGCTTAACACATGCAAGTCGAACGGTAGCAGGAGAAAGCTTGCTTTCTTGCTGACGAGTGGCGGACGGGTGAGTAATGCTTGGGAATCTGGCTTATGGAGGGGGATAACGACGGGAAACTGTCGCTAATACCGCGTATTATCGGAAGATGAAAGTGCGGGACTGAGAGGCCGCATGCCATAGGATGAGCCCAAGTGGGATTAGGTAGTTGGTGGGGTAAAGGCCTACCAAGCCTGCGATCTCTAGCTGGTCTGAGAGGATGACCAGCCACACTGGAACTGAGACACGGTCCAGACTCCTACGGGAGGCAGCAGTGGGGAATATTGCGCAATGGGGGGAACCCTGACGCAGCCATGCC…	KFKKSFIVSLFFSILYTSPLLAVDYVYDKTKLTDDEIIRLKKLRDRNSEYWKDDLFRFDLPNDSGKYFEGKPILRHDIEGAAKGNFLYPILTFSKKTYNDTINPDEKISFFDSPYTPGYTAAFVQGFGVKERNGDTEEQAKQYIDEVRRRLKKNVNIELLGIEGNQPNNSPFVGNNIFQYNYYYNHIFNTHRSLKHSNINSEILAVGNVADLYYKHYIRSTPPLLGSLTIYDPSFPKLTVTDNSHVIGQVIHLYELNLENSLWEPRWDSDVSYLSLYNSHIR	https://pubmed.ncbi.nlm.nih.gov/17570853/	PittGG induced 100% Mortality	2	NTHi_PittGG	ON	15	PittGG
30	Haemophilus influenzae strain P676-2514 chromosome, complete genome	NTHiP676-2514	CP031679.1	0.54	0	0.901	ATGAAACTCGAAGCAAGCAAGCAAGCAAGCAAGCAAGCAAGCAAGCAAGCAAGCAAGCAAGCAAGCAAGCAAGCAAGCAAGCAAGCAAGCAGAAGTTTAAAAAATCATTTATTGTAAGTCTATTTTTTTCTATTCTTTATACCTCTCCGCTTTTGGCTGTTGATTACGTTTACGACAAAACCAAGCTCACTGATGATGAAATTACCCGCTTAAAAAAACTCCGCGATAGAAATAGTGAATATTGGAAAGATGATCTATTCAGGCTTGATATACCAAAAGAAACTGGTCTCCGTCATGACATTAAGGGGGCAGCAACAGGAAATTTCTCGTATCCAGTTATTGGTTCATACTATAATGATAAACCTATTGATCCTGACAAAAAGATCTCTTTTTTCGACA…	AGAAGTTTAAAAAATCATTTATTGTAAGTCTATTTTTTTCTATTCTTTATACCTCTCCGCTTTTGGCTGTTGATTACGTTTACGACAAAACCAAGCTCACTGATGATGAAATTACCCGCTTAAAAAAACTCCGCGATAGAAATAGTGAATATTGGAAAGATGATCTATTCAGGCTTGATATACCAAAAGAAACTGGTCTCCGTCATGACATTAAGGGGGCAGCAACAGGAAATTTCTCGTATCCAGTTATTGGTTCATACTATAATGATAAACCTATTGATCCTGACAAAAAGATCTCTTTTTTCGACAGCCCTTATACACCCGGCTACACGGCTGCTTTCGTACAGGGATTTGGCGTTAAAGAAAGAAATGGCAATACGGAAGAACAAGCTAAACAAT…	KFKKSFIVSLFFSILYTSPLLAVDYVYDKTKLTDDEITRLKKLRDRNSEYWKDDLFRLDIPKETGLRHDIKGAATGNFSYPVIGSYYNDKPIDPDKKISFFDSPYTPGYTAAFVQGFGVKERNGNTEEQAKQFIDEFRTRLKKGTYFHSLGFFYSDGMPYTWLYEFYKNDIFNSYKVVKHSNINSEILAVGNVADLYYKHYIRSPIPLYADWSILTLPLPRLKVSENSHVIGQIIHLYRVDLENSLWEPRWDSDVSYLNLNNGHIRFNTKNDSLVVGESRIRPTPDNALLPEKSLKREGNDIGYHSNSEYIYQNSSEDHYADYSSIHFAYDLSEREADKPVLTLKSKVTGKTAIVFEEKALNNLKNLTYRQLIKTETDVEPNAFYLLEEYKKGRYRLFL…	NTHi_P676-2514	ATTGAAGAGTTTGATCATGGCTCAGATTGAACGCTGGCGGCAGGCTTAACACATGCAAGTCGAACGGTAGCAGGAGAAAGCTTGCTTTCTTGCTGACGAGTGGCGGACGGGTGAGTAATGCTTGGGAATCTGGCTTATGGAGGGGGATAACGACGGGAAACTGTCGCTAATACCGCGTATTATCGGAAGATGAAAGTGCGGGACTGAGAGGCCGCATGCCATAGGATGAGCCCAAGTGGGATTAGGTAGTTGGTGGGGTAAATGCCTACCAAGCCTGCGATCTCTAGCTGGTCTGAGAGGATGACCAGCCACACTGGAACTGAGACACGGTCCAGACTCCTACGGGAGGCAGCAGTGGGGAATATTGCGCAATGGGGGGAACCCTGACGCAGCCATGCC…	KFKKSFIVSLFFSILYTSPLLAVDYVYDKTKLTDDEITRLKKLRDRNSEYWKDDLFRLDIPKETGLRHDIKGAATGNFSYPVIGSYYNDKPIDPDKKISFFDSPYTPGYTAAFVQGFGVKERNGNTEEQAKQFIDEFRTRLKKGTYFHSLGFFYSDGMPYTWLYEFYKNDIFNSYKVVKHSNINSEILAVGNVADLYYKHYIRSPIPLYADWSILTLPLPRLKVSENSHVIGQIIHLYRVDLENSLWEPRWDSDVSYLNLNNGHIR			2	NTHi_P676-2514	OFF	20	P676-2514
31	Haemophilus influenzae strain P617-9224 chromosome, complete genome	NTHiP617-9224	CP031690.1	0.54	0	0.901	ATGAAACTCGAAGCAAGCAAGCAAGCAAGCAAGCAAGCAAGCAAGCAAGCAGAAGTTTAAAAAATCATTTATTGTAAGTCTATTTTTTTCTATTCTTTATACCTCTCCGCTTTTGGCTGTTGATTACGTTTACGACAAAACCAAGCTCACTGATGATGAAATTACCCGCTTAAAAAAACTCCGCGATAGAAATAGTGAATATTGGAAAGATGATCTATTCAGGCTTGATATACCAAAAGAAACTGGTCTCCGTCATGACATTAAGGGGGCAGCAACAGGAAATTTCTCGTATCCAGTTATTGGTTCATACTATAATGATAAACCTATTGATCCTGACAAAAAGATCTCTTTTTTCGACAGCCCTTATACACCCGGCTACACGGCTGCTTTCGTACAGGG…	AGAAGTTTAAAAAATCATTTATTGTAAGTCTATTTTTTTCTATTCTTTATACCTCTCCGCTTTTGGCTGTTGATTACGTTTACGACAAAACCAAGCTCACTGATGATGAAATTACCCGCTTAAAAAAACTCCGCGATAGAAATAGTGAATATTGGAAAGATGATCTATTCAGGCTTGATATACCAAAAGAAACTGGTCTCCGTCATGACATTAAGGGGGCAGCAACAGGAAATTTCTCGTATCCAGTTATTGGTTCATACTATAATGATAAACCTATTGATCCTGACAAAAAGATCTCTTTTTTCGACAGCCCTTATACACCCGGCTACACGGCTGCTTTCGTACAGGGATTTGGCGTTAAAGAAAGAAATGGCAATACGGAAGAACAAGCTAAACAAT…	KFKKSFIVSLFFSILYTSPLLAVDYVYDKTKLTDDEITRLKKLRDRNSEYWKDDLFRLDIPKETGLRHDIKGAATGNFSYPVIGSYYNDKPIDPDKKISFFDSPYTPGYTAAFVQGFGVKERNGNTEEQAKQFIDEFRTRLKKGTYFHSLGFFYSDGMPYTWLYEFYKNDIFNSYKVVKHSNINSEILAVGNVADLYYKHYIRSPIPLYADWSILTLPLPRLKVSENSHVIGQIIHLYRVDLENSLWEPRWDSDVSYLNLNNGHIRFNTKNDSLVVGESRIRPPPDNALLPEKSLKREGNDIGYHSNSEYIYQNSSEDHYADYSSIHFAYDLSEREADKPVLTLKSKVTGKTAIVFEEKALNNLKNLTYRQLIKTETDVEPNAFYLLEEYKKGRYRLFL…	NTHi_P617-9224	ATTGAAGAGTTTGATCATGGCTCAGATTGAACGCTGGCGGCAGGCTTAACACATGCAAGTCGAACGGTAGCAGGAGAAAGCTTGCTTTCTTGCTGACGAGTGGCGGACGGGTGAGTAATGCTTGGGAATCTGGCTTATGGAGGGGGATAACGACGGGAAACTGTCGCTAATACCGCGTATTATCGGAAGATGAAAGTGCGGGACTGAGAGGCCGCATGCCATAGGATGAGCCCAAGTGGGATTAGGTAGTTGGTGGGGTAAATGCCTACCAAGCCTGCGATCTCTAGCTGGTCTGAGAGGATGACCAGCCACACTGGAACTGAGACACGGTCCAGACTCCTACGGGAGGCAGCAGTGGGGAATATTGCGCAATGGGGGGAACCCTGACGCAGCCATGCC…	KFKKSFIVSLFFSILYTSPLLAVDYVYDKTKLTDDEITRLKKLRDRNSEYWKDDLFRLDIPKETGLRHDIKGAATGNFSYPVIGSYYNDKPIDPDKKISFFDSPYTPGYTAAFVQGFGVKERNGNTEEQAKQFIDEFRTRLKKGTYFHSLGFFYSDGMPYTWLYEFYKNDIFNSYKVVKHSNINSEILAVGNVADLYYKHYIRSPIPLYADWSILTLPLPRLKVSENSHVIGQIIHLYRVDLENSLWEPRWDSDVSYLNLNNGHIR			2	NTHi_P617-9224	OFF	10	P617-9224
32	Haemophilus influenzae strain P636-8296 chromosome, complete genome	NTHiP636-8296	CP031688.1	0.54	0	0.901	ATGAAACTCGAAGCAAGCAAGCAAGCAAGCAAGCAAGCAAGCAAGCAAGCAAGCAAGCAAGCAAGCAAGCAAGCAAGCAAGCAAGCAAGCAGAAGTTTAAAAAATCATTTATTGTAAGTCTATTTTTTTCTATTCTTTATACCTCTCCGCTTTTGGCTGTTGATTACGTTTACGACAAAACCAAGCTCACTGATGATGAAATTACCCGCTTAAAAAAACTCCGCGATAGAAATAGTGAATATTGGAAAGATGATCTATTCAGGCTTGATATACCAAAAGAAACTGGTCTCCGTCATGACATTAAGGGGGCAGCAACAGGAAATTTCTCGTATCCAGTTATTGGTTCATACTATAATGATAAACCTATTGATCCTGACAAAAAGATCTCTTTTTTCGACA…	AGAAGTTTAAAAAATCATTTATTGTAAGTCTATTTTTTTCTATTCTTTATACCTCTCCGCTTTTGGCTGTTGATTACGTTTACGACAAAACCAAGCTCACTGATGATGAAATTACCCGCTTAAAAAAACTCCGCGATAGAAATAGTGAATATTGGAAAGATGATCTATTCAGGCTTGATATACCAAAAGAAACTGGTCTCCGTCATGACATTAAGGGGGCAGCAACAGGAAATTTCTCGTATCCAGTTATTGGTTCATACTATAATGATAAACCTATTGATCCTGACAAAAAGATCTCTTTTTTCGACAGCCCTTATACACCCGGCTACACGGCTGCTTTCGTACAGGGATTTGGCGTTAAAGAAAGAAATGGCAATACGGAAGAACAAGCTAAACAAT…	KFKKSFIVSLFFSILYTSPLLAVDYVYDKTKLTDDEITRLKKLRDRNSEYWKDDLFRLDIPKETGLRHDIKGAATGNFSYPVIGSYYNDKPIDPDKKISFFDSPYTPGYTAAFVQGFGVKERNGNTEEQAKQFIDEFRTRLKKGTYFHSLGFFYSDGMPYTWLYEFYKNDIFNSYKVVKHSNINSEILAVGNVADLYYKHYIRSPIPLYADWSILTLPLPRLKVSENSHVIGQIIHLYRVDLENSLWEPRWDSDVSYLNLNNGHIRFNTKNDSLVVGESRIRPPPDNALLPEKSLKREGNDIGYHSNSEYIYQNSSEDHYADYSSIHFAYDLSEREADKPVLTLKSKVTGKTAIVFEEKALNNLKNLTYRQLIKTETDVEPNAFYLLEEYKKGRYRLFL…	NTHi_P636-8296	ATTGAAGAGTTTGATCATGGCTCAGATTGAACGCTGGCGGCAGGCTTAACACATGCAAGTCGAACGGTAGCAGGAGGAAGCTTGCTTTCTTGCTGACGAGTGGCGGACGGGTGAGTAATGCTTGGGAATCTGGCTTATGGAGGGGGATAACGACGGGAAACTGTCGCTAATACCGCGTAGTGTCGAGAGACGAAAGTGCGGGACTGTAAAGCCGCATGCCATAGGATGAGCCCAAGTGGGATTAGGTAGTTGGTGGGGTAAATGCCTACCAAGCCTGCGATCTCTAGCTGGTCTGAGAGGATGACCAGCCACACTGGAACTGAGACACGGTCCAGACTCCTACGGGAGGCAGCAGTGGGGAATATTGCGCAATGGGGGGAACCCTGACGCAGCCATGCC…	KFKKSFIVSLFFSILYTSPLLAVDYVYDKTKLTDDEITRLKKLRDRNSEYWKDDLFRLDIPKETGLRHDIKGAATGNFSYPVIGSYYNDKPIDPDKKISFFDSPYTPGYTAAFVQGFGVKERNGNTEEQAKQFIDEFRTRLKKGTYFHSLGFFYSDGMPYTWLYEFYKNDIFNSYKVVKHSNINSEILAVGNVADLYYKHYIRSPIPLYADWSILTLPLPRLKVSENSHVIGQIIHLYRVDLENSLWEPRWDSDVSYLNLNNGHIR			2	NTHi_P636-8296	OFF	20	P636-8296
33	Haemophilus influenzae strain P679-2791 chromosome, complete genome	NTHiP679-2791	CP031678.1	0.54	0	0.901	ATGAAACTCGAAGCAAGCAAGCAAGCAAGCAAGCAAGCAAGCAAGCAAGCAAGCAAGCAAGCAAGCAAGCAAGCAAGCAAGCAAGCAGAAGTTTAAAAAATCATTTATTGTAAGTCTATTTTTTTCTATTCTTTATACCTCTCCGCTTTTGGCTGTTGATTACGTTTACGACAAAACCAAGCTCACTGATGATGAAATTACCCGCTTAAAAAAACTCCGCGATAGAAATAGTGAATATTGGAAAGATGATCTATTCAGGCTTGATATACCAAAAGAAACTGGTCTCCGTCATGACATTAAGGGGGCAGCAACAGGAAATTTCTCGTATCCAGTTATTGGTTCATACTATAATGATAAACCTATTGATCCTGACAAAAAGATCTCTTTTTTCGACAGCCC…	AGAAGTTTAAAAAATCATTTATTGTAAGTCTATTTTTTTCTATTCTTTATACCTCTCCGCTTTTGGCTGTTGATTACGTTTACGACAAAACCAAGCTCACTGATGATGAAATTACCCGCTTAAAAAAACTCCGCGATAGAAATAGTGAATATTGGAAAGATGATCTATTCAGGCTTGATATACCAAAAGAAACTGGTCTCCGTCATGACATTAAGGGGGCAGCAACAGGAAATTTCTCGTATCCAGTTATTGGTTCATACTATAATGATAAACCTATTGATCCTGACAAAAAGATCTCTTTTTTCGACAGCCCTTATACACCCGGCTACACGGCTGCTTTCGTACAGGGATTTGGCGTTAAAGAAAGAAATGGCAATACGGAAGAACAAGCTAAACAAT…	KFKKSFIVSLFFSILYTSPLLAVDYVYDKTKLTDDEITRLKKLRDRNSEYWKDDLFRLDIPKETGLRHDIKGAATGNFSYPVIGSYYNDKPIDPDKKISFFDSPYTPGYTAAFVQGFGVKERNGNTEEQAKQFIDEFRTRLKKGTYFHSLGFFYSDGMPYTWLYEFYKNDIFNSYKVVKHSNINSEILAVGNVADLYYKHYIRSPIPLYADWSILTLPLPRLKVSENSHVIGQIIHLYRVDLENSLWEPRWDSDVSYLNLNNGHIRFNTKNDSLVVGESRIRPTPDNALLPEKSLKREGNDIGYHSNSEYIYQNSSEDHYADYSSIHFAYDLSEREADKPVLTLKSKVTGKTAIVFEEKALNNLKNLTYRQLIKTETDVEPNAFYLLEEYKKGRYRLFL…	NTHi_P679-2791	ATTGAAGAGTTTGATCATGGCTCAGATTGAACGCTGGCGGCAGGCTTAACACATGCAAGTCGAACGGTAGCAGGAGAAAGCTTGCTTTCTTGCTGACGAGTGGCGGACGGGTGAGTAATGCTTGGGAATCTGGCTTATGGAGGGGGATAACGACGGGAAACTGTCGCTAATACCGCGTATTATCGGAAGATGAAAGTGCGGGACTGAGAGGCCGCATGCCATAGGATGAGCCCAAGTGGGATTAGGTAGTTGGTGGGGTAAATGCCTACCAAGCCTGCGATCTCTAGCTGGTCTGAGAGGATGACCAGCCACACTGGAACTGAGACACGGTCCAGACTCCTACGGGAGGCAGCAGTGGGGAATATTGCGCAATGGGGGGAACCCTGACGCAGCCATGCC…	KFKKSFIVSLFFSILYTSPLLAVDYVYDKTKLTDDEITRLKKLRDRNSEYWKDDLFRLDIPKETGLRHDIKGAATGNFSYPVIGSYYNDKPIDPDKKISFFDSPYTPGYTAAFVQGFGVKERNGNTEEQAKQFIDEFRTRLKKGTYFHSLGFFYSDGMPYTWLYEFYKNDIFNSYKVVKHSNINSEILAVGNVADLYYKHYIRSPIPLYADWSILTLPLPRLKVSENSHVIGQIIHLYRVDLENSLWEPRWDSDVSYLNLNNGHIR			2	NTHi_P679-2791	OFF	19	P679-2791
34	Haemophilus influenzae strain P669-6977 chromosome, complete genome	NTHiP669-6977	CP031681.1	0.54	0	0.901	ATGAAACTCGAAGCAAGCAAGCAAGCAAGCAAGCAAGCAAGCAAGCAAGCAAGCAAGCAAGCAAGCAGAAGTTTAAAAAATCATTTATTGTAAGTCTATTTTTTTCTATTCTTTATACCTCTCCGCTTTTGGCTGTTGATTACGTTTACGACAAAACCAAGCTCACTGATGATGAAATTACCCGCTTAAAAAAACTCCGCGATAGAAATAGTGAATATTGGAAAGATGATCTATTCAGGCTTGATATACCAAAAGAAACTGGTCTCCGTCATGACATTAAGGGGGCAGCAACAGGAAATTTCTCGTATCCAGTTATTGGTTCATACTATAATGATAAACCTATTGATCCTGACAAAAAGATCTCTTTTTTCGACAGCCCTTATACACCCGGCTACACGG…	AGAAGTTTAAAAAATCATTTATTGTAAGTCTATTTTTTTCTATTCTTTATACCTCTCCGCTTTTGGCTGTTGATTACGTTTACGACAAAACCAAGCTCACTGATGATGAAATTACCCGCTTAAAAAAACTCCGCGATAGAAATAGTGAATATTGGAAAGATGATCTATTCAGGCTTGATATACCAAAAGAAACTGGTCTCCGTCATGACATTAAGGGGGCAGCAACAGGAAATTTCTCGTATCCAGTTATTGGTTCATACTATAATGATAAACCTATTGATCCTGACAAAAAGATCTCTTTTTTCGACAGCCCTTATACACCCGGCTACACGGCTGCTTTCGTACAGGGATTTGGCGTTAAAGAAAGAAATGGCAATACGGAAGAACAAGCTAAACAAT…	KFKKSFIVSLFFSILYTSPLLAVDYVYDKTKLTDDEITRLKKLRDRNSEYWKDDLFRLDIPKETGLRHDIKGAATGNFSYPVIGSYYNDKPIDPDKKISFFDSPYTPGYTAAFVQGFGVKERNGNTEEQAKQFIDEFRTRLKKGTYFHSLGFFYSDGMPYTWLYEFYKNDIFNSYKVVKHSNINSEILAVGNVADLYYKHYIRSPIPLYADWSILTLPLPRLKVSENSHVIGQIIHLYRVDLENSLWEPRWDSDVSYLNLNNGHIRFNTKNDSLVVGESRIRPTPDNALLPEKSLKREGNDIGYHSNSEYIYQNSSEDHYADYSSIHFAYDLSEREADKPVLTLKSKVTGKTAIVFEEKALNNLKNLTYRQLIKTETDVEPNAFYLLEEYKKGRYRLFL…	NTHi_P669-6977	ATTGAAGAGTTTGATCATGGCTCAGATTGAACGCTGGCGGCAGGCTTAACACATGCAAGTCGAACGGTAGCAGGAGAAAGCTTGCTTTCTTGCTGACGAGTGGCGGACGGGTGAGTAATGCTTGGGAATCTGGCTTATGGAGGGGGATAACGACGGGAAACTGTCGCTAATACCGCGTATTATCGGAAGATGAAAGTGCGGGACTGAGAGGCCGCATGCCATAGGATGAGCCCAAGTGGGATTAGGTAGTTGGTGGGGTAAATGCCTACCAAGCCTGCGATCTCTAGCTGGTCTGAGAGGATGACCAGCCACACTGGAACTGAGACACGGTCCAGACTCCTACGGGAGGCAGCAGTGGGGAATATTGCGCAATGGGGGGAACCCTGACGCAGCCATGCC…	KFKKSFIVSLFFSILYTSPLLAVDYVYDKTKLTDDEITRLKKLRDRNSEYWKDDLFRLDIPKETGLRHDIKGAATGNFSYPVIGSYYNDKPIDPDKKISFFDSPYTPGYTAAFVQGFGVKERNGNTEEQAKQFIDEFRTRLKKGTYFHSLGFFYSDGMPYTWLYEFYKNDIFNSYKVVKHSNINSEILAVGNVADLYYKHYIRSPIPLYADWSILTLPLPRLKVSENSHVIGQIIHLYRVDLENSLWEPRWDSDVSYLNLNNGHIR			2	NTHi_P669-6977	OFF	14	P669-6977
35	Haemophilus influenzae genome assembly NCTC8143, chromosome : 1	NTHiNCTC8143	LN831035.1	0.54	0	0.901	ATGAAACTCGAAGCAAGCAAGCAAGCAAGCAAGCAAGCAAGCAAGCAAGCAAGCAAGCAAGCAAGCAAGCAAGCAAGCAAGCAAGCAAGCAGAAGTTTAAAAAATCATTTATTGTAAGTCTATTTTTTTCTATTCTTTATACCTCTCCGCTTTTGGCTGTTGATTACGTTTACGACAAAACCAAGCTCACTGATGATGAAATTACCCGCTTAAAAAAACTCCGCGATAGAAATAGTGAATATTGGAAAGATGATCTATTCAGGCTTGATATACCAAAAGAAACTGGTCTCCGTCATGACATTAAGGGGGCAGCAACAGGAAATTTCTCGTATCCAGTTATTGGTTCATACTATAATGATAAACCTATTGATCCTGACAAAAAGATCTCTTTTTTCGACA…	AGAAGTTTAAAAAATCATTTATTGTAAGTCTATTTTTTTCTATTCTTTATACCTCTCCGCTTTTGGCTGTTGATTACGTTTACGACAAAACCAAGCTCACTGATGATGAAATTACCCGCTTAAAAAAACTCCGCGATAGAAATAGTGAATATTGGAAAGATGATCTATTCAGGCTTGATATACCAAAAGAAACTGGTCTCCGTCATGACATTAAGGGGGCAGCAACAGGAAATTTCTCGTATCCAGTTATTGGTTCATACTATAATGATAAACCTATTGATCCTGACAAAAAGATCTCTTTTTTCGACAGCCCTTATACACCCGGCTACACGGCTGCTTTCGTACAGGGATTTGGCGTTAAAGAAAGAAATGGCAATACGGAAGAACAAGCTAAACAAT…	KFKKSFIVSLFFSILYTSPLLAVDYVYDKTKLTDDEITRLKKLRDRNSEYWKDDLFRLDIPKETGLRHDIKGAATGNFSYPVIGSYYNDKPIDPDKKISFFDSPYTPGYTAAFVQGFGVKERNGNTEEQAKQFIDEFRTRLKKGTYFHSLGFFYSDGMPYTWLYEFYKNDIFNSYKVVKHSNINSEILAVGNVADLYYKHYIRSPIPLYADWSILTLPLPRLKVSENSHVIGQIIHLYRVDLENSLWEPRWDSDVSYLNLNNGHIRFNTKNDSLVVGESRIRPTPDNALLPEKSLKREGNDIGYHSNSEYIYQNSSEDHYADYSSIHFAYDLSEREADKPVLTLKSKVTGKTAIVFEEKALNNLKNLTYRQLIKTETDVEPNAFYLLEEYKKGRYRLFL…	NTHi_NCTC8143	ATTGAAGAGTTTGATCATGGCTCAGATTGAACGCTGGCGGCAGGCTTAACACATGCAAGTCGAACGGTAGCAGGAGGAAGCTTGCTTTCTTGCTGACGAGTGGCGGACGGGTGAGTAATGCTTGGGAATCTGGCTTATGGAGGGGGATAACGACGGGAAACTGTCGCTAATACCGCGTAGTGTCGAGAGACGAAAGTGCGGGACTGTAAAGCCGCATGCCATAGGATGAGCCCAAGTGGGATTAGGTAGTTGGTGGGGTAAATGCCTACCAAGCCTGCGATCTCTAGCTGGTCTGAGAGGATGACCAGCCACACTGGAACTGAGACACGGTCCAGACTCCTACGGGAGGCAGCAGTGGGGAATATTGCGCAATGGGGGGAACCCTGACGCAGCCATGCC…	KFKKSFIVSLFFSILYTSPLLAVDYVYDKTKLTDDEITRLKKLRDRNSEYWKDDLFRLDIPKETGLRHDIKGAATGNFSYPVIGSYYNDKPIDPDKKISFFDSPYTPGYTAAFVQGFGVKERNGNTEEQAKQFIDEFRTRLKKGTYFHSLGFFYSDGMPYTWLYEFYKNDIFNSYKVVKHSNINSEILAVGNVADLYYKHYIRSPIPLYADWSILTLPLPRLKVSENSHVIGQIIHLYRVDLENSLWEPRWDSDVSYLNLNNGHIR	https://www.biorxiv.org/content/10.1101/744037v1.full		2	NTHi_NCTC8143	OFF	20	NCTC8143
36	Haemophilus influenzae strain Hi375, complete genome	NTHi375	CP009610.1	0.54	0	0.901	ATGAAACTCGAAGCAAGCAAGCAAGCAAGCAAGCAAGCAAGCAAGCAAGCAAGCAAGCAAGCAAGCAAGCAAGCAAGCAAGCAAGCAAGCAAGCAAGCAAGCAAGCAAGCAAGCAAGCAAGCAAGCAAGCAGAAGTTTAAAAAATCATTTATTGTAAGTCTATTTTTTTCTATTCTTTATACCTCTCCGCTTTTGGCTGTTGATTACGTTTACGACAAAACCAAGCTCACTGATGATGAAATTACCCGCTTAAAAAAACTCCGCGATAGAAATAGTGAATATTGGAAAGATGATCTATTCAGGCTTGATATACCAAAAGAAACTGGTCTCCGTCATGACATTAAGGGGGCAGCAACAGGAAATTTCTCGTATCCAGTTATTGGTTCATACTATAATGAT…	AGAAGTTTAAAAAATCATTTATTGTAAGTCTATTTTTTTCTATTCTTTATACCTCTCCGCTTTTGGCTGTTGATTACGTTTACGACAAAACCAAGCTCACTGATGATGAAATTACCCGCTTAAAAAAACTCCGCGATAGAAATAGTGAATATTGGAAAGATGATCTATTCAGGCTTGATATACCAAAAGAAACTGGTCTCCGTCATGACATTAAGGGGGCAGCAACAGGAAATTTCTCGTATCCAGTTATTGGTTCATACTATAATGATAAACCTATTGATCCTGACAAAAAGATCTCTTTTTTCGACAGCCCTTATACACCCGGCTACACGGCTGCTTTCGTACAGGGATTTGGCGTTAAAGAAAGAAATGGCAATACGGAAGAACAAGCTAAACAAT…	KFKKSFIVSLFFSILYTSPLLAVDYVYDKTKLTDDEITRLKKLRDRNSEYWKDDLFRLDIPKETGLRHDIKGAATGNFSYPVIGSYYNDKPIDPDKKISFFDSPYTPGYTAAFVQGFGVKERNGNTEEQAKQFIDEFRTRLKKGTYFHSLGFFYSDGMPYTWLYEFYKNDIFNSYKVVKHSNINSEILAVGNVADLYYKHYIRSPIPLYADWSILTLPLPRLKVSENSHVIGQIIHLYRVDLENSLWEPRWDSDVSYLNLNNGHIRFNTKNDSLVVGESRIRPTPDNALLPEKSLKREGNDIGYHSNSEYIYQNSSEDHYADYSSIHFAYDLSEREADKPVLTLKSKVTGKTAIVFEEKALNNLKNLTYRQLIKTETDVEPNAFYLLEEYKKGRYRLFL…	NTHi_375	ATTGAAGAGTTTGATCATGGCTCAGATTGAACGCTGGCGGCAGGCTTAACACATGCAAGTCGAACGGTAGCAGGAGGAAGCTTGCTTTCTTGCTGACGAGTGGCGGACGGGTGAGTAATGCTTGGGAATCTGGCTTATGGAGGGGGATAACGACGGGAAACTGTCGCTAATACCGCGTAGTGTCGAGAGACGAAAGTGCGGGACTGTAAAGCCGCATGCCATAGGATGAGCCCAAGTGGGATTAGGTAGTTGGTGGGGTAAATGCCTACCAAGCCTGCGATCTCTAGCTGGTCTGAGAGGATGACCAGCCACACTGGAACTGAGACACGGTCCAGACTCCTACGGGAGGCAGCAGTGGGGAATATTGCGCAATGGGGGGAACCCTGACGCAGCCATGCC…	KFKKSFIVSLFFSILYTSPLLAVDYVYDKTKLTDDEITRLKKLRDRNSEYWKDDLFRLDIPKETGLRHDIKGAATGNFSYPVIGSYYNDKPIDPDKKISFFDSPYTPGYTAAFVQGFGVKERNGNTEEQAKQFIDEFRTRLKKGTYFHSLGFFYSDGMPYTWLYEFYKNDIFNSYKVVKHSNINSEILAVGNVADLYYKHYIRSPIPLYADWSILTLPLPRLKVSENSHVIGQIIHLYRVDLENSLWEPRWDSDVSYLNLNNGHIR	https://mra.asm.org/content/ga/2/6/e01245-14.full.pdf		2	NTHi_375	ON	30	375
37	Haemophilus influenzae strain 10P129H1 chromosome, complete genome	NTHi10P129H1	CP029620.1	0.54	0	0.8883	ATGAAACTCGAAGCAAGCAAGCAAGCAAGCAAGCAAGCAAGCAAGCAAGCAAGCAAGCAAGCAAGCAAGCAGAAGTTTAAAAAATCATTTATTATAAGTCTATTTTTTTCTATTCTTTATACCTCTCCGCTTTTGGCTGTTGATTACGTTTACGACAAAACCAAGCTCACTGATGATGAAATTACCCGCTTAAAAAAACTCCGCGATAGAAATAGTGAATATTGGAAAGATGATTTGTTCAGGATTGATATACCAAAAGAAACTGGTCTCCGTCATGACATTGAGGGGCAGCAAAAGGAAATTTCTCGTATCCAATTTTTTCTTATAAGACTTTTGATAACGATACTATTGATCCTGACAAAAAGATCTCTTTTTTCGACAGCCCTTATACCCCGGCTA…	AGAAGTTTAAAAAATCATTTATTATAAGTCTATTTTTTTCTATTCTTTATACCTCTCCGCTTTTGGCTGTTGATTACGTTTACGACAAAACCAAGCTCACTGATGATGAAATTACCCGCTTAAAAAAACTCCGCGATAGAAATAGTGAATATTGGAAAGATGATTTGTTCAGGATTGATATACCAAAAGAAACTGGTCTCCGTCATGACATTGAGGGGCAGCAAAAGGAAATTTCTCGTATCCAATTTTTTCTTATAAGACTTTTGATAACGATACTATTGATCCTGACAAAAAGATCTCTTTTTTCGACAGCCCTTATACCCCGGCTACACGGCTGCTTTCGTGCAGGGATTTGGCGTTAAAGAAAGAAATGGCTATACGGAAGAACAAGCTAAAAAA…	RSLKNHLL-VYFFLFFIPLRFWLLITFTTKPSSLMMKLPA-KNSAIEIVNIGKMICSGLIYQKKLVSVMTLRGSKRKFLVSNFFL-DF--RYY-S-QKDLFFRQPLYPGYTAAFVQGFGVKERNGYTEEQAKKYIDELRTKLKTAPIIAAAQLGYFQLNDGSGDSWLYNYYRNDIFNSYGEIKHSNINSEILAVGNVADLYYKHFIRNPFIYVDWSIFSLPLPRLKVSENSHVIGQIIHLYRLDLEDSLWEPRWDSDVSYLNLFNSHIRFNTKNDSLVVGESRIRPTPDNALNTEKYLKSQFSDTGYHSSVRSTYIGYPSIRFAYDLSEREADKPVLTLKSKVTGKTAIVFEEKALNNLKNLTYRQLIKTETDVEPDAFFLLEEYKKGRYRLFLRQCPN…	NTHi_10P129H1	ATTGAAGAGTTTGATCATGGCTCAGATTGAACGCTGGCGGCAGGCTTAACACATGCAAGTCGAACGGTAGCAGGAGAAAGCTTGCTTTCTTGCTGACGAGTGGCGGACGGGTGAGTAATGCTTGGGAATCTGGCTTATGGAGGGGGATAACGACGGGAAACTGTCGCTAATACCGCGTAGTGTCGAGAGACGAAAGGGTGGGACTTTTAGCCACCTGCCATGAGATGAGCCCAAGTGGGATTAGGTAGTTGGTGGGGTAAAGGCCTACCAAGCCTGCGATCTCTAGCTGGTCTGAGAGGATGACCAGCCACACTGGAACTGAGACACGGTCCAGACTCCTACGGGAGGCAGCAGTGGGGAATATTGCGCAATGGGGCAACCCTGACGCAGCCATGCCGC…	KFKKSFIISLFFSILYTSPLLAVDYVYDKTKLTDDEITRLKKLRDRNSEYWKDDLFRIDIPKETGLRHDIEGQQKEISRIQFFLIRLLITILLILTKRSLFSTALIPRLHGCFRAGIWR	https://pubmed.ncbi.nlm.nih.gov/30533802/	Truncated, COPD Isolate	2	NTHi_10P129H1	Truncated	15	10P129H1
38	Haemophilus haemolyticus strain M19346 chromosome, complete genome (double check meningitis causing )	HhM19346	CP031243.1	-	-	-	ATGCTAAAATCCGCGCCCTATTTATTTTTACTTGACAAAAGAAAGCTTATTATGGAACTCAAAGCAAGCAAAGGTTTAATTTTTTTCTTGATTACATTTAGTTTATTTATCCCTCGTTTTAGCTTTGCATATCCTGAATTTCTTGGAAAATATTGGAATGAGCGGGGAATTCAGTATCTTGGAGAGGGAAGTGGTGCTTCCGTATTCTATTCATTAAAAGATATGCTCGATCGAGGTTCTGTAGCTTGGCGTCCTATTCCTAAACAAATTATTGATTATATAAAAAATTCTGAGGCCTGTTATTTCTCCTCTTTACCTGATAATCCTAAAGATGGTTGTGAACTATTCAGCAGTAATACTTACGAAAGAAAAGGGTACTTTACAGATTTAGTGGAGAAT…	AGAAAGCTTATTATGGAACTCAAAGCAAGCAAAGGTTTAATTTTTTTCTTGATTACATTTAGTTTATTTATCCCTCGTTTTAGCTTTGCATATCCTGAATTTCTTGGAAAATATTGGAATGAGCGGGGAATTCAGTATCTTGGAGAGGGAAGTGGTGCTTCCGTATTCTATTCATTAAAAGATATGCTCGATCGAGGTTCTGTAGCTTGGCGTCCTATTCCTAAACAAATTATTGATTATATAAAAAATTCTGAGGCCTGTTATTTCTCCTCTTTACCTGATAATCCTAAAGATGGTTGTGAACTATTCAGCAGTAATACTTACGAAAGAAAAGGGTACTTTACAGATTTAGTGGAGAATAAATATGGAGCAGAACAAGAAGGGGAGTGGTATGATTTT…	RKLIMELKASKGLIFFLITFSLFIPRFSFAYPEFLGKYWNERGIQYLGEGSGASVFYSLKDMLDRGSVAWRPIPKQIIDYIKNSEACYFSSLPDNPKDGCELFSSNTYERKGYFTDLVENKYGAEQEGEWYDFNAPYAKHFLHPFREDIPFYSESEKRYNLPVLYQSYLYDNDEAGKTSRPLNALINNRVYDFNVLAIDNYRFKFPGETRGLTLTVKNQSEVRGATLQLLKMVLQDSLWEPRFDSDVYNLETQNANIRFNSTNTRLTVHENYQGDGSHFFIKFDPKEATKPVLTFDKNVTGTSNIVFEKPIDDLKSLDGHQIIKVNGTADKHAFRLSGKHQKGIYTLSLQQRQDGFFTKVQERDDIAIYAQQAQAANTLFNLRLNDKNSDIFDRTLPRK…	Hh_M19346	ATTGAAGAGTTTGATCATGGCTCAGATTGAACGCTGGCGGCAGGCTTAACACATGCAAGTCGAACGGTAACAGGAGAAAGCTTGCTTTCTTGCTGACGAGTGGCGGACGGGTGAGTAATGCTTGGGAATCTGGCTTATGGAGGGGGATAACGATGGGAAACTGTCGCTAATACCGCGTAGTGTCGAGAGACGAAAGTGCGGGACCGCAAGGCCGCATGCCATGAGATGAGCCCAAGTGGGATTAGGTAGTTGGTGGGGTAAAGGCCTACCAAGCCTGCGATCTCTAGCTGGTCTGAGAGGATGACCAGCCACACTGGAACTGAGACACGGTCCAGACTCCTACGGGAGGCAGCAGTGGGGAATATTGCGCAATGGGGGGAACCCTGACGCAGCCATGCC…	SKGLIFFLITFSLFIPRFSFAYPEFLGKYWNERGIQYLGEGSGASVFYSLKDMLDRGSVAWRPIPKQIIDYIKNSEACYFSSLPDNPKDGCELFSSNTYERKGYFTDLVENKYGAEQEGEWYDFNAPYAKHFLHPFREDIPFYSESEKRYNLPVLYQSYLYDNDEAGKTSRPLNALINNRVYDFNVLAIDNYRFKFPGETRGLTLTVKNQSEVRGATLQLLKMVLQDSLWEPRFDSDVYNLETQNANIR			3.1	Hh_M19346	ON	0	HhM19346
39	uniprot las gene reference from aegyptius 11116	uniprotlasaegpytius11116					ATGAAATTCGAAGCAAGCAAGCAAGCAAGCAAGCAAGCAAGCAAGCAAGCAAGCAAGCAAGCAAGCAAGCAAGCAAGCAAGCAAGCAAGCAAGCAAGCAAGCAAGCAAGCAAGCAGAAGTTTAGTTTAATCTATTCCTTATTGATAGCATTTTTATTTATTCCATATTCTGTTAGCGGTGAGCCTAAATATGTTCAAGAATATTTTGTCAAAGAAAGAGGAATTCAGTATTTTGGAGAGGGAAGTGGTGCTTCCGTATTCTATTCATTAAAAGATATGCTCGATCGAAATTCTGTAGCTTGGAGTCCTGTTCCTAAACAAATTATTGATTATATAACAAATACTGAAGCCTGCTATTTTTCACACCCAGATTCCCCTAAAGATGATTGTCAACTATTTG…	AGAAGTTTAGTTTAATCTATTCCTTATTGATAGCATTTTTATTTATTCCATATTCTGTTAGCGGTGAGCCTAAATATGTTCAAGAATATTTTGTCAAAGAAAGAGGAATTCAGTATTTTGGAGAGGGAAGTGGTGCTTCCGTATTCTATTCATTAAAAGATATGCTCGATCGAAATTCTGTAGCTTGGAGTCCTGTTCCTAAACAAATTATTGATTATATAACAAATACTGAAGCCTGCTATTTTTCACACCCAGATTCCCCTAAAGATGATTGTCAACTATTTGGTTCCAATACTTATGAAAAAAAATGGTTCCTCACTGATTTTTCAGAGCAAAAATATGGGGCAGAAGAAGAAAATGGAATATTTGGTAATGAATATGCTAAACATTTTGTTTACC…	KFSLIYSLLIAFLFIPYSVSGEPKYVQEYFVKERGIQYFGEGSGASVFYSLKDMLDRNSVAWSPVPKQIIDYITNTEACYFSHPDSPKDDCQLFGSNTYEKKWFLTDFSEQKYGAEEENGIFGNEYAKHFVYPFREDFPFYSESEKLLSSCLDQSYLYDTIETEKNKPAINALINNRVYDFNVLAIDNYRSKFPDETRGLTLTVKNQSEVRGATLQLLKMVLQDSLWEPRFNSDVHHLETQNANIRFNSTNTRLTVHENYQGDGSRFFIKFNPKEATQPVLTFDKDVTGTSNIVFEKPIDDLKSLDGHQIIKVNGTADKHAFRLSGKHQKGIYTLSLQQRPEGFFTKVQERDDIAIYAQQAQAANTLFALRLNDKNSDIFDRTLPRKGLWLRLISGHLS…	uniprotlasaegpytius11116		KFSLIYSLLIAFLFIPYSVSGEPKYVQEYFVKERGIQYFGEGSGASVFYSLKDMLDRNSVAWSPVPKQIIDYITNTEACYFSHPDSPKDDCQLFGSNTYEKKWFLTDFSEQKYGAEEENGIFGNEYAKHFVYPFREDFPFYSESEKLLSSCLDQSYLYDTIETEKNKPAINALINNRVYDFNVLAIDNYRSKFPDETRGLTLTVKNQSEVRGATLQLLKMVLQDSLWEPRFNSDVHHLETQNANI				-
40	723	NTHi_723	CP007472			https://pubmed.ncbi.nlm.nih.gov/1967849/	No Gene			NTHi_723	ATTGAAGAGTTTGATCATGGCTCAGATTGAACGCTGGCGGCAGGCTTAACACATGCAAGTCGAACGGTAGCAGGAGGAAGCTTGCTTTCTTGCTGACGAGTGGCGGACGGGTGAGTAATGCTTGGGAATCTGGCTTATGGAGGGGGATAACGACGGGAAACTGTCGCTAATACCGCGTAGTGTCGAGAGACGAAAGTGCGGGACTGAGAGGCCGCATGCCATAGGATGAGCCCAAGTGGGATTAGGTAGTTGGTGGGGTAAATGCCTACCAAGCCTGCGATCTCTAGCTGGTCTGAGAGGATGACCAGCCACACTGGAACTGAGACACGGTCCAGACTCCTACGGGAGGCAGCAGTGGGGAATATTGCGCAATGGGGGGAACCCTGACGCAGCCATGCC…
41	2019	NTHi_2019	NZ_CP008740				No Gene			NTHi_2019	ATTGAAGAGTTTGATCATGGCTCAGATTGAACGCTGGCGGCAGGCTTAACACATGCAAGTCGAACGGTAGCAGGAGAAAGCTTGCTTTCTTGCTGACGAGTGGCGGACGGGTGAGTAATGCTTGGGAATCTGGCTTATGGAGGGGGATAACGACGGGAAACTGTCGCTAATACCGCGTAATATCGAAAGATTAAAGTGTGGGACCTTCGGGCCACATGCCATAGGATGAGCCCAAGTGGGATTAGGTAGTTGGTGGGGTAAAGGCCTACCAAGCCTGCGATCTCTAGCTGGTCTGAGAGGATGACCAGCCACACTGGAACTGAGACACGGTCCAGACTCCTACGGGAGGCAGCAGTGGGGAATATTGCGCAATGGGGGGAACCCTGACGCAGCCATGCC…
42	11P6H	NTHi_11P6H	NZ_CP020014				No Gene			NTHi_11P6H	ATTGAAGAGTTTGATCATGGCTCAGATTGAACGCTGGCGGCAGGCTTAACACATGCAAGTCGAACGGTAGCAGGAGAAAGCTTGCTTTCTTGCTGACGAGTGGCGGACGGGTGAGTAATGCTTGGGAATCTGGCTTATGGAGGGGGATAACGACGGGAAACTGTCGCTAATACCGCGTATTATCGGAAGATGAAAGTGCGGGACTGAGAGGCCGCATGCCATAGGATGAGCCCAAGTGGGATTAGGTAGTTGGTGGGGTAAATGCCTACCAAGCCTGCGATCTCTAGCTGGTCTGAGAGGATGACCAGCCACACTGGAACTGAGACACGGTCCAGACTCCTACGGGAGGCAGCAGTGGGGAATATTGCGCAATGGGGGGAACCCTGACGCAGCCATGCC…
43	2018-Y40	NTHi_2018-Y40	NZ_AP022867				No Gene			NTHi_2018-Y40	ATTGAAGAGTTTGATCATGGCTCAGATTGAACGCTGGCGGCAGGCTTAACACATGCAAGTCGAACGGTAGCAGGAGAAAGCTTGCTTTCTTGCTGACGAGTGGCGGACGGGTGAGTAATGCTTGGGAATCTGGCTTATGGAGGGGGATAACGACGGGAAACTGTCGCTAATACCGCGTAATATCGAAAGATTAAAGTGTGGGACCTTCGGGCCACATGCCATAGGATGAGCCCAAGTGGGATTAGGTAGTTGGTGGGGTAAAAGCCTACCAAGCCTGCGATCTCTAGCTGGTCTGAGAGGATGACCAGCCACACTGGAACTGAGACACGGTCCAGACTCCTACGGGAGGCAGCAGTGGGGAATATTGCGCAATGGGGGGAACCCTGACGCAGCCATGCC…
44	C486	NTHi_C486	CP007471				No Gene			NTHi_C486	ATTGAAGAGTTTGATCATGGCTCAGATTGAACGCTGGCGGCAGGCTTAACACATGCAAGTCGAACGGTAGCAGGAGAAAGGTTGCTTTCTTGCTGACGAGTGGCGGACGGGTGAGTAATGCTTGGGAATCTGGCTTATGGAGGGGGATAACGACGGGAAACTGTCGCTAATACCGCGTATTATCGGAAGATGAAAGTGCGGGACTGAGAGGCCGCATGCCATAGGATGAGCCCAAGTGGGATTAGGTAGTTGGTGGGGTAAAGGCCTACCAAGCCTGCGATCTCTAGCTGGTCTGAGAGGATGACCAGCCACACTGGAACTGAGACACGGTCCAGACTCCTACGGGAGGCAGCAGTGGGGAATATTGCGCAATGGGGGGAACCCTGACGCAGCCATGCC…
45	NCTC11931	NTHi_NCTC11931	NZ_LS483392				No Gene			NTHi_NCTC11931	ATTGAAGAGTTTGATCATGGCTCAGATTGAACGCTGGCGGCAGGCTTAACACATGCAAGTCGAACGGTAGCAGGAGGAAGCTTGCTTTCTTGCTGACGAGTGGCGGACGGGTGAGTAATGCTTGGGAATCTGGCTTATGGAGGGGGATAACGACGGGAAACTGTCGCTAATACCGCGTAGTGTCGAGAGACGAAAGTGCGGGACTGTAAGGCCGCATGCCATAGGATGAGCCCAAGTGGGATTAGGTAGTTGGTGGGGTAAAGGCCTACCAAGCCTGCGATCTCTAGCTGGTCTGAGAGGATGACCAGCCACACTGGAACTGAGACACGGTCCAGACTCCTACGGGAGGCAGCAGTGGGGAATATTGCGCAATGGGGGGAACCCTGACGCAGCCATGCC…
46	NCTC12194	NTHi_NCTC12194	NZ_LS483486				No Gene			NTHi_NCTC12194	ATTGAAGAGTTTGATCATGGCTCAGATTGAACGCTGGCGGCAGGCTTAACACATGCAAGTCGAACGGTAGCAGGAGAAAGCTTGCTTTCTTGCTGACGAGTGGCGGACGGGTGAGTAATGCTTGGGAATCTGGCTTATGGAGGGGGATAACGACGGGAAACTGTCGCTAATACCGCGTATTATCGGAAGATGAAAGTGCGGGACTGAGAGGCCGCATGCCATAGGATGAGCCCAAGTGGGATTAGGTAGTTGGTGGGGTAAATGCCTACCAAGCCTGCGATCTCTAGCTGGTCTGAGAGGATGACCAGCCACACTGGAACTGAGACACGGTCCAGACTCCTACGGGAGGCAGCAGTGGGGAATATTGCGCAATGGGGGGAACCCTGACGCAGCCATGCC…
47	NCTC12699	NTHi_NCTC12699	NZ_LR134171				No Gene			NTHi_NCTC12699	ATTGAAGAGTTTGATCATGGCTCAGATTGAACGCTGGCGGCAGGCTTAACACATGCAAGTCGAACGGTAGCAGGAGAAAGCTTGCTTTCTTGCTGACGAGTGGCGGACGGGTGAGTAATGCTTGGGAATCTGGCTTATGGAGGGGGATAACGACGGGAAACTGTCGCTAATACCGCGTATTATCGGAAGATGAAAGTGCGGGACTGAGAGGCCGCATGCCATAGGATGAGCCCAAGTGGGATTAGGTAGTTGGTGGGGTAAAGGCCTACCAAGCCTGCGATCTCTAGCTGGTCTGAGAGGATGACCAGCCACACTGGAACTGAGACACGGTCCAGACTCCTACGGGAGGCAGCAGTGGGGAATATTGCGCAATGGGGGGAACCCTGACGCAGCCATGCC…
48	NCTC13377	NTHi_NCTC13377	NZ_LS483480				No Gene			NTHi_NCTC13377	ATTGAAGAGTTTGATCATGGCTCAGATTGAACGCTGGCGGCAGGCTTAACACATGCAAGTCGAACGGTAGCAGGAGAAAGCTTGCTTTCTTGCTGACGAGTGGCGGACGGGTGAGTAATGCTTGGGAATCTGGCTTATGGAGGGGGATAACGACGGGAAACTGTCGCTAATACCGCGTATTATCGGAAGATGAAAGTGCGGGACTGAGAGGCCGCATGCCATAGGATGAGCCCAAGTGGGATTAGGTAGTTGGTGGGGTAAAGGCCTACCAAGCCTGCGATCTCTAGCTGGTCTGAGAGGATGACCAGCCACACTGGAACTGAGACACGGTCCAGACTCCTACGGGAGGCAGCAGTGGGGAATATTGCGCAATGGGGGGAACCCTGACGCAGCCATGCC…
49	P595-8370	NTHi_P595-8370	NZ_CP031692			https://europepmc.org/backend/ptpmcrender.fcgi?accid=PMC5643544&blobtype=pdf	No Gene			NTHi_P595-8370	ATTGAAGAGTTTGATCATGGCTCAGATTGAACGCTGGCGGCAGGCTTAACACATGCAAGTCGAACGGTAGCAGGAGAAAGCTTGCTTTCTTGCTGACGAGTGGCGGACGGGTGAGTAATGCTTGGGAATCTGGCTTATGGAGGGGGATAACGACGGGAAACTGTCGCTAATACCGCGTAGTGTCGAGAGACGAAAGTGCGGGACTGAGAGGCCGCATGCCATAGGATGAGCCCAAGTGGGATTAGGTAGTTGGTGGGGTAAAGGCCTACCAAGCCTGCGATCTCTAGCTGGTCTGAGAGGATGACCAGCCACACTGGAACTGAGACACGGTCCAGACTCCTACGGGAGGCAGCAGTGGGGAATATTGCGCAATGGGGGGAACCCTGACGCAGCCATGCC…
50	P615-8618	NTHi_P615-8618	NZ_CP031691			https://europepmc.org/backend/ptpmcrender.fcgi?accid=PMC5643544&blobtype=pdf	No Gene			NTHi_P615-8618	ATTGAAGAGTTTGATCATGGCTCAGATTGAACGCTGGCGGCAGGCTTAACACATGCAAGTCGAACGGTAACAGGAGAAAGCTTGCTTTCTTGCTGACGAGTGGCGGACGGGTGAGTAATGCTTGGGAATCTGGCTTATGGAGGGGGATAACGACGGGAAACTGTCGCTAATACCGCGTATTATCGGAAGATGAAAGTGCGGGACTGAGAGGCCGCATGCCATAGGATGAGCCCAAGTGGGATTAGGTAGTTGGTGGGGTAAAGGCCTACCAAGCCTGCGATCTCTAGCTGGTCTGAGAGGATGACCAGCCACACTGGAACTGAGACACGGTCCAGACTCCTACGGGAGGCAGCAGTGGGGAATATTGCGCAATGGGGGGAACCCTGACGCAGCCATGCC…
51	P621-7028	NTHi_P621-7028	NZ_CP031689			https://europepmc.org/backend/ptpmcrender.fcgi?accid=PMC5643544&blobtype=pdf	No Gene			NTHi_P621-7028	ATTGAAGAGTTTGATCATGGCTCAGATTGAACGCTGGCGGCAGGCTTAACACATGCAAGTCGAACGGTAACAGGAGAAAGCTTGCTTTCTTGCTGACGAGTGGCGGACGGGTGAGTAATGCTTGGGAATCTGGCTTATGGAGGGGGATAACGACGGGAAACTGTCGCTAATACCGCGTATTATCGGAAGATGAAAGTGCGGGACTGAGAGGCCGCATGCCATAGGATGAGCCCAAGTGGGATTAGGTAGTTGGTGGGGTAAAGGCCTACCAAGCCTGCGATCTCTAGCTGGTCTGAGAGGATGACCAGCCACACTGGAACTGAGACACGGTCCAGACTCCTACGGGAGGCAGCAGTGGGGAATATTGCGCAATGGGGGGAACCCTGACGCAGCCATGCC…
52	P650-8603	NTHi_P650-8603	NZ_CP031685			https://europepmc.org/backend/ptpmcrender.fcgi?accid=PMC5643544&blobtype=pdf	No Gene			NTHi_P650-8603	ATTGAAGAGTTTGATCATGGCTCAGATTGAACGCTGGCGGCAGGCTTAACACATGCAAGTCGAACGGTAGCAGGAGAAAGCTTGCTTTCTTGCTGACGAGTGGCGGACGGGTGAGTAATGCTTGGGAATCTGGCTTATGGAGGGGGATAACGACGGGAAACTGTCGCTAATACCGCGTAGTGTCGAGAGACGAAAGTGCGGGACTGAGAGGCCGCATGCCATAGGATGAGCCCAAGTGGGATTAGGTAGTTGGTGGGGTAAAGGCCTACCAAGCCTGCGATCTCTAGCTGGTCTGAGAGGATGACCAGCCACACTGGAACTGAGACACGGTCCAGACTCCTACGGGAGGCAGCAGTGGGGAATATTGCGCAATGGGGGGAACCCTGACGCAGCCATGCC…
53	P652-8881	NTHi_P652-8881	NZ_CP031684			https://europepmc.org/backend/ptpmcrender.fcgi?accid=PMC5643544&blobtype=pdf	No Gene			NTHi_P652-8881	ATTGAAGAGTTTGATCATGGCTCAGATTGAACGCTGGCGGCAGGCTTAACACATGCAAGTCGAACGGTAGCAGGAGAAAGCTTGCTTTCTTGCTGACGAGTGGCGGACGGGTGAGTAATGCTTGGGAATCTGGCTTATGGAGGGGGATAACGACGGGAAACTGTCGCTAATACCGCGTATTATCGGAAGATGAAAGTGCGGGACTGAGAGGCCGCATGCCATAGGATGAGCCCAAGTGGGATTAGGTAGTTGGTGGGGTAAAGGCCTACCAAGCCTGCGATCTCTAGCTGGTCTGAGAGGATGACCAGCCACACTGGAACTGAGACACGGTCCAGACTCCTACGGGAGGCAGCAGTGGGGAATATTGCGCAATGGGGGGAACCCTGACGCAGCCATGCC…
54	P665-7858	NTHi_P665-7858	NZ_CP031682			https://europepmc.org/backend/ptpmcrender.fcgi?accid=PMC5643544&blobtype=pdf	No Gene			NTHi_P665-7858	ATTGAAGAGTTTGATCATGGCTCAGATTGAACGCTGGCGGCAGGCTTAACACATGCAAGTCGAACGGTAGCAGGAGGAAGCTTGCTTTCTTGCTGACGAGTGGCGGACGGGTGAGTAATGCTTGGGAATCTGGCTTATGGAGGGGGATAACGACGGGAAACTGTCGCTAATACCGCGTAGTGTCGGAAGATGAAAGTGCGGGACTGTAAGGCCGCATGCCATAGGATGAGCCCAAGTGGGATTAGGTAGTTGGTGGGGTAAAGGCCTACCAAGCCTGCGATCTCTAGCTGGTCTGAGAGGATGACCAGCCACACTGGAACTGAGACACGGTCCAGACTCCTACGGGAGGCAGCAGTGGGGAATATTGCGCAATGGGGGGAACCCTGACGCAGCCATGCC…
55	P672-7661	NTHi_P672-7661	NZ_CP031680				No Gene			NTHi_P672-7661	ATTGAAGAGTTTGATCATGGCTCAGATTGAACGCTGGCGGCAGGCTTAACACATGCAAGTCGAACGGTAACAGGAGAAAGCTTGCTTTCTTGCTGACGAGTGGCGGACGGGTGAGTAATGCTTGGGAATCTGGCTTATGGAGGGGGATAACGACGGGAAACTGTCGCTAATACCGCGTATTATCGGAAGATGAAAGTGCGGGACTGAGAGGCCGCATGCCATAGGATGAGCCCAAGTGGGATTAGGTAGTTGGTGGGGTAAAGGCCTACCAAGCCTGCGATCTCTAGCTGGTCTGAGAGGATGACCAGCCACACTGGAACTGAGACACGGTCCAGACTCCTACGGGAGGCAGCAGTGGGGAATATTGCGCAATGGGGGGAACCCTGACGCAGCCATGCC…
56	PittEE	NTHi_PittEE	CP000671				No Gene			NTHi_PittEE	ATTGAAGAGTTTGATCATGGCTCAGATTGAACGCTGGCGGCAGGCTTAACACATGCAAGTCGAACGGTAGCAGGAGAAAGGTTGCTTTCTTGCTGACGAGTGGCGGACGGGTGAGTAATGCTTGGGAATCTGGCTTATGGAGGGGGATAACGACGGGAAACTGTCGCTAATACCGCGTATTATCGGAAGATGAAAGTGCGGGACTGAGAGGCCGCATGCCATAGGATGAGCCCAAGTGGGATTAGGTAGTTGGTGGGGTAAAGGCCTACCAAGCCTGCGATCTCTAGCTGGTCTGAGAGGATGACCAGCCACACTGGAACTGAGACACGGTCCAGACTCCTACGGGAGGCAGCAGTGGGGAATATTGCGCAATGGGGGGAACCCTGACGCAGCCATGCC…
	Not included
	Neisseria Meningitidis MC58 AutA Gene	NmMC58AutA					ATGACACTGAAAGCAAGCAAGCAAGCAAGCAAGCAAGCAAGCAAGCGGTCGGGTTAATCTATTAACATTATCTGTTTTATCGCTGTTTTGCACGCCATATGTTTGAGGTTCGGATGCGTACGATCCCGTCAAAGAAGCCGAGATTAAAAACAAATTTATTTTAGAAGCGGCGGAAGACAGAAATTCCCACGTTTGGCGCGGCCCGTGCAGCATATCTTTTGATTGCTTCGGTATGTTCAGAGCTCAGCTTGGTTCAAATACTCGTTCTACCAAAATCGGCGACGATGCCGATTTTTCATTTTCAGACAAGCCGAAACCCGGCACTTCCCATTATTTTTCCAGCGGTAAAACCGATCAAAATTCATCCGAATATGGGTATGACGAAATCAATATCCAAGG…	CGGTCGGGTTAATCTATTAACATTATCTGTTTTATCGCTGTTTTGCACGCCATATGTTTGAGGTTCGGATGCGTACGATCCCGTCAAAGAAGCCGAGATTAAAAACAAATTTATTTTAGAAGCGGCGGAAGACAGAAATTCCCACGTTTGGCGCGGCCCGTGCAGCATATCTTTTGATTGCTTCGGTATGTTCAGAGCTCAGCTTGGTTCAAATACTCGTTCTACCAAAATCGGCGACGATGCCGATTTTTCATTTTCAGACAAGCCGAAACCCGGCACTTCCCATTATTTTTCCAGCGGTAAAACCGATCAAAATTCATCCGAATATGGGTATGACGAAATCAATATCCAAGGTAAAAATTACAATAGCGGCATCCTCGCCGTCGATAATATGCCCGT…	GRVNLLTLSVLSLFCTPYV-GSDAYDPVKEAEIKNKFILEAAEDRNSHVWRGPCSISFDCFGMFRAQLGSNTRSTKIGDDADFSFSDKPKPGTSHYFSSGKTDQNSSEYGYDEINIQGKNYNSGILAVDNMPVVKKYITEKYGADLKQAVKSQLQDLYKTRPEAWAENKKRTEEAYIAQFGTKFSTLKQTMPDLINKLVEDSVLTPHSNTSQTSLNNIFNKKLHVKIENKSHVAGQVLELTKMTLKDSLWEPRRHSDIHTLETSDNARIRLNTKDEKLTVHKDYAGGADFLFGYDVRESDEPALTFEDKVSGQSGVVLERRPENLKTLDGRKLIAAKTADSGSFAFKQNYRQGLYELLLKQCEGGFCLGVQRLAIPEAEAVLYAQQAYAANTLFGLRAA…	https://www.ncbi.nlm.nih.gov/nuccore/AE002098.2?report=graph		GRVNLLTLSVLSLFCTPYV-GSDAYDPVKEAEIKNKFILEAAEDRNSHVWRGPCSISFDCFGMFRAQLGSNTRSTKIGDDADFSFSDKPKPGTSHYFSSGKTDQNSSEYGYDEINIQGKNYNSGILAVDNMPVVKKYITEKYGADLKQAVKSQLQDLYKTRPEAWAENKKRTEEAYIAQFGTKFSTLKQTMPDLINKLVEDSVLTPHSNTSQTSLNNI	https://www.ncbi.nlm.nih.gov/nuccore/AE002098.2?report=graph			https://www.ncbi.nlm.nih.gov/nuccore/AE002098.2?report=graph			ATGACACTGAAAGCAAGCAAGCAAGCAAGCAAGCAAGCAAGCAAGCGGTCGGGTTAATCTATTAACATTATCTGTTTTATCGCTGTTTTGCACGCCATATGTTTGAGGTTCGGATGCGTACGATCCCGTCAAAGAAGCCGAGATTAAAAACAAATTTATTTTAGAAGCGGCGGAAGACAGAAATTCCCACGTTTGGCGCGGCCCGTGCAGCATATCTTTTGATTGCTTCGGTATGTTCAGAGCTCAGCTTGGTTCAAATACTCGTTCTACCAAAATCGGCGACGATGCCGATTTTTCATTTTCAGACAAGCCGAAACCCGGCACTTCCCATTATTTTTCCAGCGGTAAAACCGATCAAAATTCATCCGAATATGGGTATGACGAAATCAATATCCAAGG…
	Neisseria Meningitidis MC58 AutB Gene	NmMC58AutB					ATGAAACTCGAAGCAAGCAAGCAAGCAAGCAGAAGTTTAAAAAATCATTTATTGTAAGTCTATTTTTTTCTATTCTTTATACCTCTCCGCTTTTGGCTGTTGATTACGTTTACGACAAAACCAAGCTCACTAATGATGAAATTACCCGCTTAAAAAAACTCCGCGATAAAACGAGTGAATATTGGAAAAAAGAAACTTATCTTATAACCGAGGATAATCCAAAAGTTCCACCCTTTCCCGCACTATACCCTAGAACATACCAATTCGAAAACATCAATAACTCAAAAAAGATTTCTTTTTATGATCAAGAATATACCGAAGGTTACCTAGTTGGCTTCGCCCGAGGTTTAGGGGTTGCAAAAAGAAATGGGGACACAGAAGAACAAATACGGAAATATT…	AGAAGTTTAAAAAATCATTTATTGTAAGTCTATTTTTTTCTATTCTTTATACCTCTCCGCTTTTGGCTGTTGATTACGTTTACGACAAAACCAAGCTCACTAATGATGAAATTACCCGCTTAAAAAAACTCCGCGATAAAACGAGTGAATATTGGAAAAAAGAAACTTATCTTATAACCGAGGATAATCCAAAAGTTCCACCCTTTCCCGCACTATACCCTAGAACATACCAATTCGAAAACATCAATAACTCAAAAAAGATTTCTTTTTATGATCAAGAATATACCGAAGGTTACCTAGTTGGCTTCGCCCGAGGTTTAGGGGTTGCAAAAAGAAATGGGGACACAGAAGAACAAATACGGAAATATTTTAAGGAATGTTTTAATTCTAACACTAAGA…	KFKKSFIVSLFFSILYTSPLLAVDYVYDKTKLTNDEITRLKKLRDKTSEYWKKETYLITEDNPKVPPFPALYPRTYQFENINNSKKISFYDQEYTEGYLVGFARGLGVAKRNGDTEEQIRKYFKECFNSNTKIRDYSTCQAEKFGSHPLIVKSHIFSLGPKIKNSHINSEILSVGNYTEWANQVIHHIENYVSFAAHLYSGLDPFHYIEVTDNSHVIGQTISLDEFRLENSLWEPRWDSNVGKLKTTNADIRFNTKSESLLVKEDYAGGARFRFAYDPKEAKNTALIFEKNVTGTSDIIFENPIDDLKSLDGHQIIKVNGTADKHAFRLSGKHQKGIYTLSLQQRPEGFFTKVQERDDMAIYAQQAQAANTLFALRLNNKNSDIFDRTLPRKGLWLRVI…			KFKKSFIVSLFFSILYTSPLLAVDYVYDKTKLTNDEITRLKKLRDKTSEYWKKETYLITEDNPKVPPFPALYPRTYQFENINNSKKISFYDQEYTEGYLVGFARGLGVAKRNGDTEEQIRKYFKECFNSNTKIRDYSTCQAEKFGSHPLIVKSHIFSLGPKIKNSHINSEILSVGNYTEWANQVIHHIENYVSFAAHLYSGLDPFHYIEVTDNSHVIGQTISLDEFRLENSLWEPRWDSNVGKLKTTNADI							ATGAAACTCGAAGCAAGCAAGCAAGCAAGCAGAAGTTTAAAAAATCATTTATTGTAAGTCTATTTTTTTCTATTCTTTATACCTCTCCGCTTTTGGCTGTTGATTACGTTTACGACAAAACCAAGCTCACTAATGATGAAATTACCCGCTTAAAAAAACTCCGCGATAAAACGAGTGAATATTGGAAAAAAGAAACTTATCTTATAACCGAGGATAATCCAAAAGTTCCACCCTTTCCCGCACTATACCCTAGAACATACCAATTCGAAAACATCAATAACTCAAAAAAGATTTCTTTTTATGATCAAGAATATACCGAAGGTTACCTAGTTGGCTTCGCCCGAGGTTTAGGGGTTGCAAAAAGAAATGGGGACACAGAAGAACAAATACGGAAATATT…
